# Supplementary material for: Hepatitis C virus infects and perturbs liver stem cells
Source: mBio. 2023 Nov 8;14(6):e01318-23. doi: 10.1128/mbio.01318-23 (PMC10746249; doi:10.1128/mbio.01318-23)
Supplement: Data S1 — Differentially expressed genes by cluster from 3' scRNA-seq. [file mbio.01318-23-s0001.xlsx]

## Sheet: All_markers
cluster	gene	p_val	avg_logFC	pct.1	pct.2	p_val_adj
Cluster 1	PTMA	1.08221e-193	0.462521	1	0.999	3.64273e-189
Cluster 1	RPS17	1.72315e-192	0.260308	1	0.998	5.80011e-188
Cluster 1	NEAT1	1.75711e-171	-0.760469	0.94	0.994	5.91444e-167
Cluster 1	RPSA	4.93486e-167	0.368076	1	0.996	1.66107e-162
Cluster 1	RPL7A	8.3258e-158	0.286686	1	0.999	2.80246e-153
Cluster 1	RPS20	2.24686e-152	0.293898	1	0.995	7.56291e-148
Cluster 1	DUSP1	3.02267e-148	-0.430581	0.203	0.636	1.01743e-143
Cluster 1	HMGA1	4.31794e-139	0.477275	0.988	0.954	1.45342e-134
Cluster 1	RPS11	5.01727e-136	0.306346	1	0.997	1.68881e-131
Cluster 1	JUND	4.44546e-134	-0.391711	0.267	0.692	1.49634e-129
Cluster 1	HMGB1	1.14211e-132	0.49884	0.97	0.95	3.84435e-128
Cluster 1	HMGN2	9.27341e-129	0.601454	0.889	0.826	3.12143e-124
Cluster 1	PSAP	5.99138e-119	-0.521404	0.519	0.882	2.0167e-114
Cluster 1	KLF6	2.51031e-118	-0.410378	0.275	0.666	8.4497e-114
Cluster 1	ITM2B	1.43444e-114	-0.484989	0.641	0.918	4.82833e-110
Cluster 1	HSPE1	2.27063e-114	0.407159	0.955	0.94	7.64293e-110
Cluster 1	FOSB	2.36394e-109	-0.359844	0.238	0.613	7.95704e-105
Cluster 1	NCL	5.60093e-107	0.460788	0.915	0.887	1.88527e-102
Cluster 1	SNRPB	2.96414e-105	0.420658	0.854	0.788	9.9773e-101
Cluster 1	HMGN1	1.32196e-103	0.320518	0.991	0.986	4.4497e-99
Cluster 1	GSN	6.76173e-102	-0.357669	0.266	0.647	2.276e-97
Cluster 1	COX8A	9.54808e-101	0.295834	0.99	0.983	3.21388e-96
Cluster 1	HIST1H2AC	5.84235e-100	-0.318161	0.199	0.559	1.96654e-95
Cluster 1	TIMP2	1.17837e-95	-0.4693	0.334	0.684	3.96638e-91
Cluster 1	CTSD	5.5305e-92	-0.454074	0.743	0.962	1.86157e-87
Cluster 1	APLP2	1.8379e-91	-0.512792	0.675	0.935	6.18639e-87
Cluster 1	YBX1	2.93435e-91	0.306257	0.997	0.986	9.87703e-87
Cluster 1	COX6A1	5.64363e-91	0.270034	0.991	0.987	1.89964e-86
Cluster 1	PCSK1N	3.81257e-89	-0.357058	0.203	0.535	1.28331e-84
Cluster 1	IFI27	3.08069e-88	-1.00683	0.279	0.549	1.03696e-83
Cluster 1	ATP1B1	7.36358e-87	-0.353649	0.963	0.996	2.47858e-82
Cluster 1	LY6E	8.07557e-87	0.367451	0.971	0.959	2.71824e-82
Cluster 1	GRN	2.3265e-85	-0.352998	0.404	0.763	7.83101e-81
Cluster 1	HNRNPA1	1.07565e-84	0.323906	0.979	0.972	3.62063e-80
Cluster 1	QSOX1	4.98477e-84	-0.356935	0.527	0.87	1.67787e-79
Cluster 1	VNN1	5.40855e-84	-0.254331	0.165	0.488	1.82052e-79
Cluster 1	COX7B	6.57775e-83	0.273094	0.987	0.971	2.21407e-78
Cluster 1	NTN4	9.54095e-82	-0.309792	0.11	0.399	3.21148e-77
Cluster 1	LAMP1	6.35616e-81	-0.282203	0.395	0.769	2.13948e-76
Cluster 1	NDUFS6	1.02211e-80	0.325695	0.889	0.878	3.44041e-76
Cluster 1	TSPAN1	3.7521e-77	-0.333139	0.501	0.813	1.26296e-72
Cluster 1	ATP5G3	4.16603e-77	0.27511	0.993	0.976	1.40229e-72
Cluster 1	ALDH1A3	1.14522e-76	-0.775382	0.246	0.545	3.8548e-72
Cluster 1	ITGA3	5.17153e-75	-0.305754	0.355	0.714	1.74074e-70
Cluster 1	CD81	7.67532e-75	-0.283808	0.44	0.784	2.58351e-70
Cluster 1	LGALS3BP	5.38333e-73	-0.354309	0.562	0.867	1.81203e-68
Cluster 1	C4ORF48	2.89916e-72	-0.374166	0.508	0.812	9.75857e-68
Cluster 1	PERP	4.40498e-72	-0.275116	0.855	0.978	1.48272e-67
Cluster 1	SMIM22	9.8178e-72	-0.30849	0.59	0.88	3.30467e-67
Cluster 1	TAPBP	1.46774e-71	-0.299906	0.321	0.668	4.9404e-67
Cluster 1	CYCS	4.91562e-71	0.308609	0.921	0.902	1.6546e-66
Cluster 1	LGALS4	9.43267e-71	-0.505775	0.732	0.878	3.17504e-66
Cluster 1	SDC4	3.32677e-70	-0.28828	0.257	0.586	1.11979e-65
Cluster 1	SRSF3	5.52007e-70	0.342786	0.883	0.874	1.85806e-65
Cluster 1	TPI1	1.47858e-69	0.286656	0.976	0.976	4.97691e-65
Cluster 1	H2AFZ	1.79394e-69	0.376906	0.95	0.937	6.03839e-65
Cluster 1	LIPH	9.24655e-69	-0.268887	0.168	0.455	3.11239e-64
Cluster 1	LSM4	1.89639e-68	0.314515	0.913	0.897	6.38325e-64
Cluster 1	NDUFS5	2.21948e-68	0.259833	0.959	0.962	7.47078e-64
Cluster 1	ABHD2	5.60608e-68	-0.273349	0.441	0.774	1.88701e-63
Cluster 1	TSPAN8	6.33591e-67	-0.45689	0.938	0.978	2.13267e-62
Cluster 1	KRT7	1.42339e-64	-0.470323	0.895	0.97	4.79112e-60
Cluster 1	PI3	1.44412e-64	-0.559947	0.178	0.445	4.86091e-60
Cluster 1	SERPINA1	1.97796e-64	-0.568451	0.568	0.828	6.65782e-60
Cluster 1	SLC40A1	8.60319e-64	-0.257956	0.524	0.841	2.89583e-59
Cluster 1	HNRNPA2B1	1.31315e-62	0.292838	0.915	0.928	4.42006e-58
Cluster 1	NAP1L1	7.46408e-61	0.281788	0.968	0.967	2.51241e-56
Cluster 1	TUBA1B	1.63724e-60	0.489322	0.805	0.761	5.51096e-56
Cluster 1	DUOX2	6.27424e-59	-0.395569	0.143	0.387	2.11191e-54
Cluster 1	CST3	1.10166e-57	-0.395476	0.917	0.989	3.70819e-53
Cluster 1	SNRPD1	8.83775e-57	0.3143	0.816	0.818	2.97479e-52
Cluster 1	SRSF2	1.46074e-56	0.372564	0.781	0.816	4.91686e-52
Cluster 1	TFF3	4.29039e-56	-0.459623	0.741	0.927	1.44415e-51
Cluster 1	RP11-587P21.2	1.43241e-55	-0.296863	0.114	0.339	4.82149e-51
Cluster 1	FOS	3.41205e-55	-0.275264	0.694	0.897	1.1485e-50
Cluster 1	SNRPE	1.69818e-53	0.264286	0.88	0.893	5.71607e-49
Cluster 1	FAM3D	5.97321e-53	-0.256698	0.392	0.686	2.01058e-48
Cluster 1	HNRNPC	6.05179e-53	0.282687	0.889	0.928	2.03703e-48
Cluster 1	DONSON	1.61308e-52	0.353595	0.351	0.21	5.42962e-48
Cluster 1	MRPS34	7.52066e-52	0.297519	0.783	0.809	2.53145e-47
Cluster 1	GABRP	8.58246e-52	-0.379913	0.093	0.29	2.88886e-47
Cluster 1	TCN1	1.98349e-51	-0.315258	0.081	0.279	6.67642e-47
Cluster 1	CHCHD10	2.9193e-51	0.25154	0.96	0.95	9.82637e-47
Cluster 1	PCBD1	7.51316e-51	0.298437	0.884	0.9	2.52893e-46
Cluster 1	APP	1.37864e-50	-0.385634	0.728	0.936	4.64049e-46
Cluster 1	HLA-B	2.14177e-50	-0.398874	0.513	0.771	7.2092e-46
Cluster 1	PTGES3	2.30504e-50	0.282085	0.86	0.894	7.75875e-46
Cluster 1	TMEM59	2.6091e-50	-0.343666	0.765	0.947	8.78224e-46
Cluster 1	CLDN10	3.5079e-50	-0.257505	0.245	0.501	1.18076e-45
Cluster 1	CLU	4.8657e-50	-0.315178	0.512	0.794	1.63779e-45
Cluster 1	ITGB1	5.20116e-50	-0.453373	0.923	0.987	1.75071e-45
Cluster 1	PTMS	2.07017e-49	0.314289	0.81	0.815	6.96818e-45
Cluster 1	HSPG2	7.30551e-48	-0.334702	0.516	0.796	2.45903e-43
Cluster 1	TM4SF4	3.58187e-47	-0.36238	0.964	0.987	1.20566e-42
Cluster 1	ID1	8.58036e-47	0.294584	0.978	0.98	2.88815e-42
Cluster 1	CD74	3.77679e-46	-0.509205	0.244	0.48	1.27127e-41
Cluster 1	MMP7	2.78894e-44	-0.299703	0.166	0.38	9.38757e-40
Cluster 1	FTL	5.58912e-44	-0.316813	1	0.999	1.8813e-39
Cluster 1	AREG	6.74885e-44	-0.292218	0.555	0.803	2.27166e-39
Cluster 1	KIAA0101	1.34226e-43	0.340421	0.639	0.495	4.51803e-39
Cluster 1	PIGR	6.20916e-43	-0.597282	0.26	0.47	2.09e-38
Cluster 1	RAN	7.10648e-43	0.262978	0.921	0.914	2.39204e-38
Cluster 1	PSCA	1.04809e-42	-0.384613	0.109	0.295	3.52786e-38
Cluster 1	SRSF7	1.70429e-42	0.302465	0.746	0.758	5.73662e-38
Cluster 1	PDZK1IP1	5.6473e-41	-0.40461	0.481	0.743	1.90088e-36
Cluster 1	LCN2	1.03988e-39	-0.854827	0.424	0.636	3.50024e-35
Cluster 1	MUC1	3.70308e-39	-0.284806	0.088	0.256	1.24646e-34
Cluster 1	HIF1A	2.01434e-38	-0.261138	0.421	0.712	6.78028e-34
Cluster 1	STMN1	2.10008e-38	0.369221	0.65	0.613	7.06887e-34
Cluster 1	HLA-C	8.4021e-38	-0.299707	0.76	0.934	2.82815e-33
Cluster 1	SNRPF	1.16411e-37	0.252881	0.807	0.843	3.9184e-33
Cluster 1	CXCL1	2.95295e-37	-0.370394	0.351	0.591	9.93962e-33
Cluster 1	H2AFV	7.00142e-37	0.285285	0.815	0.837	2.35668e-32
Cluster 1	TNFSF15	2.66007e-36	-0.258346	0.326	0.576	8.9538e-32
Cluster 1	GTF3A	3.15806e-36	0.268945	0.734	0.772	1.063e-31
Cluster 1	LYZ	3.87229e-36	-0.454731	0.985	0.995	1.30341e-31
Cluster 1	CD59	8.98693e-36	-0.329984	0.889	0.977	3.025e-31
Cluster 1	SCGB3A1	1.65435e-35	-0.826368	0.164	0.335	5.56855e-31
Cluster 1	HLA-A	2.26238e-35	-0.352277	0.771	0.93	7.61516e-31
Cluster 1	DEFB1	5.22343e-35	-0.548928	0.363	0.601	1.75821e-30
Cluster 1	MRPL27	2.49259e-33	0.270404	0.686	0.722	8.39006e-29
Cluster 1	TM4SF1	3.94855e-33	-0.432294	0.803	0.93	1.32908e-28
Cluster 1	VCAN	1.22538e-32	0.326538	0.799	0.81	4.12464e-28
Cluster 1	C9ORF16	2.4242e-32	-0.259791	0.877	0.96	8.15985e-28
Cluster 1	TNFAIP2	5.70661e-32	-0.461693	0.195	0.365	1.92085e-27
Cluster 1	DUOXA2	7.38052e-31	-0.253996	0.085	0.229	2.48428e-26
Cluster 1	CD63	2.86394e-30	-0.31239	0.976	0.989	9.64002e-26
Cluster 1	TACSTD2	9.46419e-30	-0.342999	0.662	0.872	3.18565e-25
Cluster 1	WFDC2	1.84231e-29	-0.353815	0.171	0.337	6.20121e-25
Cluster 1	CXCL8	2.61146e-29	-0.309371	0.419	0.637	8.79018e-25
Cluster 1	RP11-1143G9.4	8.39353e-29	-0.270561	0.523	0.77	2.82526e-24
Cluster 1	PPBP	1.09824e-28	-0.545903	0.03	0.135	3.69667e-24
Cluster 1	FABP1	1.92722e-28	-0.254409	0.052	0.172	6.48703e-24
Cluster 1	TFPI2	1.0222e-27	-0.545916	0.323	0.506	3.44071e-23
Cluster 1	MALAT1	1.439e-27	-0.368492	0.996	0.999	4.84366e-23
Cluster 1	KRT18	3.89809e-27	-0.413567	1	0.999	1.3121e-22
Cluster 1	CCL20	5.904e-27	-0.755328	0.194	0.345	1.98729e-22
Cluster 1	SNRPC	1.91202e-26	0.286614	0.574	0.606	6.43584e-22
Cluster 1	MRPS26	3.83995e-26	0.267702	0.654	0.712	1.29253e-21
Cluster 1	SAT1	1.73296e-24	-0.269219	0.982	0.998	5.83314e-20
Cluster 1	KRT19	5.77831e-24	-0.35528	0.999	1	1.94498e-19
Cluster 1	TGM2	1.29526e-21	-0.299231	0.385	0.545	4.35986e-17
Cluster 1	DPCR1	8.23533e-21	-0.460196	0.22	0.34	2.77201e-16
Cluster 1	CENPW	6.40613e-20	0.283823	0.407	0.337	2.1563e-15
Cluster 1	DEK	1.1408e-19	0.250528	0.693	0.743	3.83995e-15
Cluster 1	IGFBP5	2.57572e-19	-0.48902	0.03	0.106	8.66988e-15
Cluster 1	PTTG1	7.17647e-19	0.321337	0.444	0.38	2.4156e-14
Cluster 1	KRT8	1.79226e-18	-0.295478	0.999	0.999	6.03274e-14
Cluster 1	B2M	9.56183e-18	-0.355085	0.997	1	3.21851e-13
Cluster 1	CXCL6	4.56902e-17	-0.32586	0.119	0.223	1.53793e-12
Cluster 1	PHGR1	4.84767e-16	-0.323093	0.496	0.631	1.63172e-11
Cluster 1	TFF2	6.58593e-15	-0.2654	0.677	0.811	2.21682e-10
Cluster 1	MT1E	9.33855e-14	0.305489	0.542	0.548	3.14336e-09
Cluster 1	HIST1H1E	2.49802e-10	0.257015	0.178	0.13	8.40835e-06
Cluster 1	SPINK4	2.94001e-08	-0.412633	0.852	0.822	0.000989608
Cluster 1	CXCL5	4.8042e-07	-0.700211	0.563	0.684	0.0161709
Cluster 1	HIST1H1A	7.96753e-07	0.262185	0.123	0.088	0.0268187
Cluster 1	CCK	3.15934e-05	-0.296377	0.887	0.852	1
Cluster 2	NDRG1	0	1.53068	0.92	0.455	0
Cluster 2	GAPDH	0	1.00885	1	0.999	0
Cluster 2	C4ORF3	0	0.889235	0.995	0.956	0
Cluster 2	EGLN3	1.00274e-248	0.662402	0.498	0.117	3.37524e-244
Cluster 2	ANGPTL4	2.10657e-246	0.360764	0.225	0.019	7.09071e-242
Cluster 2	PGK1	6.73253e-242	0.855478	0.97	0.851	2.26617e-237
Cluster 2	LDHA	5.82858e-239	0.755078	0.987	0.927	1.9619e-234
Cluster 2	ALDOA	5.57412e-224	0.716975	0.999	0.989	1.87625e-219
Cluster 2	SCD	9.90862e-215	1.25102	0.985	0.942	3.33524e-210
Cluster 2	BNIP3	9.8792e-206	0.76095	0.753	0.349	3.32534e-201
Cluster 2	BNIP3L	3.37589e-202	0.774587	0.868	0.603	1.13633e-197
Cluster 2	ERO1A	3.43983e-189	0.934831	0.873	0.659	1.15785e-184
Cluster 2	POLR2L	4.02201e-174	-0.689987	0.867	0.987	1.35381e-169
Cluster 2	MIR210HG	1.49341e-172	0.57358	0.651	0.283	5.02681e-168
Cluster 2	SERPINA1	5.19957e-170	1.38961	0.922	0.792	1.75017e-165
Cluster 2	SERPINB1	9.58804e-168	0.861683	0.942	0.829	3.22733e-163
Cluster 2	EIF4A2	8.1649e-164	0.761948	0.976	0.939	2.7483e-159
Cluster 2	BTG1	2.79367e-155	0.652907	0.937	0.874	9.40351e-151
Cluster 2	TNFRSF12A	1.92808e-149	-0.709306	0.496	0.863	6.48993e-145
Cluster 2	NHP2	2.85132e-149	-0.541325	0.515	0.864	9.59755e-145
Cluster 2	MUC5B	5.00046e-144	0.658577	0.989	0.939	1.68315e-139
Cluster 2	NEAT1	1.20003e-140	0.629972	0.998	0.988	4.03931e-136
Cluster 2	TFF3	7.9224e-140	1.05767	0.964	0.903	2.66668e-135
Cluster 2	LEMD1	2.23777e-139	0.475497	0.454	0.152	7.53235e-135
Cluster 2	ALDOC	1.13726e-138	0.513294	0.453	0.154	3.82803e-134
Cluster 2	ATP5G1	2.0259e-138	-0.597669	0.7	0.926	6.81918e-134
Cluster 2	TFF1	1.72727e-137	1.00877	0.998	0.921	5.81398e-133
Cluster 2	CA9	9.11185e-137	0.627303	0.843	0.543	3.06705e-132
Cluster 2	NME1	1.21484e-134	-0.574267	0.308	0.725	4.08915e-130
Cluster 2	CCNI	1.43148e-133	0.501855	0.989	0.973	4.81836e-129
Cluster 2	EIF1	1.99811e-132	0.395791	1	0.996	6.72562e-128
Cluster 2	SPAG4	4.34319e-132	0.333369	0.365	0.102	1.46192e-127
Cluster 2	MT1X	2.06269e-129	1.03877	0.613	0.313	6.943e-125
Cluster 2	C15ORF48	3.19117e-125	0.425735	0.225	0.041	1.07415e-120
Cluster 2	C17ORF89	1.78952e-123	-0.493057	0.497	0.839	6.02351e-119
Cluster 2	LGALS1	2.59592e-121	0.949462	0.7	0.391	8.73786e-117
Cluster 2	RANBP1	2.48912e-119	-0.612277	0.449	0.795	8.37839e-115
Cluster 2	FXYD3	2.65116e-119	0.547497	0.997	0.972	8.92381e-115
Cluster 2	TIMM8B	7.84496e-119	-0.447453	0.661	0.915	2.64061e-114
Cluster 2	UQCC2	9.80154e-119	-0.445285	0.41	0.793	3.2992e-114
Cluster 2	IGFBP3	5.83481e-117	1.04858	0.575	0.302	1.964e-112
Cluster 2	TPT1	6.08303e-117	0.340205	1	0.998	2.04755e-112
Cluster 2	NDUFS6	6.54059e-117	-0.466446	0.601	0.899	2.20156e-112
Cluster 2	AGTR1	4.81303e-115	0.282985	0.242	0.052	1.62006e-110
Cluster 2	SNRPG	1.61061e-114	-0.457012	0.746	0.944	5.42132e-110
Cluster 2	ERH	1.28161e-113	-0.510812	0.644	0.906	4.31391e-109
Cluster 2	RPL10	2.24884e-111	0.305816	1	0.999	7.56958e-107
Cluster 2	EIF5A	5.22173e-110	-0.687226	0.453	0.779	1.75764e-105
Cluster 2	SDF2L1	1.92506e-108	-0.543603	0.434	0.776	6.47975e-104
Cluster 2	VDAC2	6.82625e-107	0.498707	0.97	0.905	2.29772e-102
Cluster 2	SLIRP	8.54869e-107	-0.438704	0.634	0.9	2.87749e-102
Cluster 2	TMA7	1.30298e-106	-0.41648	0.956	0.993	4.38582e-102
Cluster 2	NDUFS8	1.84969e-106	-0.434215	0.632	0.901	6.22606e-102
Cluster 2	TIMM13	7.09838e-105	-0.413313	0.789	0.946	2.38931e-100
Cluster 2	BACE2	1.33556e-103	0.497279	0.895	0.859	4.4955e-99
Cluster 2	MRPL52	1.5506e-102	-0.400514	0.635	0.882	5.21931e-98
Cluster 2	PCK1	5.49128e-102	0.42962	0.309	0.092	1.84837e-97
Cluster 2	PLOD2	4.71712e-101	0.473316	0.481	0.214	1.58778e-96
Cluster 2	P4HA1	6.99362e-101	0.523331	0.64	0.378	2.35405e-96
Cluster 2	ATP5J2	1.81591e-100	-0.434145	0.81	0.957	6.11236e-96
Cluster 2	HSPE1	3.81963e-100	-0.522231	0.818	0.951	1.28569e-95
Cluster 2	CYP3A5	5.69645e-100	0.545932	0.765	0.604	1.91743e-95
Cluster 2	ALDH1A3	6.62843e-100	-1.02883	0.155	0.54	2.23113e-95
Cluster 2	NDUFA4	2.39351e-99	-0.373615	0.971	0.988	8.05656e-95
Cluster 2	UQCRQ	3.94341e-99	-0.413536	0.95	0.996	1.32735e-94
Cluster 2	MYEOV2	1.70046e-98	-0.399066	0.709	0.918	5.72375e-94
Cluster 2	C1QBP	3.50692e-98	-0.464849	0.551	0.843	1.18043e-93
Cluster 2	BHLHE40	7.0436e-98	0.516583	0.639	0.405	2.37088e-93
Cluster 2	NUDC	1.57999e-97	-0.487861	0.403	0.742	5.31826e-93
Cluster 2	CLIC3	1.76855e-97	0.729563	0.471	0.217	5.95294e-93
Cluster 2	HSP90AA1	9.84405e-97	-0.744059	0.851	0.961	3.31351e-92
Cluster 2	HNRNPAB	3.56035e-96	-0.418096	0.38	0.729	1.19841e-91
Cluster 2	S100A14	1.88698e-95	0.391479	0.999	0.973	6.35156e-91
Cluster 2	AK4	4.21195e-95	0.483024	0.716	0.512	1.41774e-90
Cluster 2	MRPL20	8.61224e-94	-0.390392	0.603	0.871	2.89888e-89
Cluster 2	TKT	1.30639e-93	0.511529	0.933	0.859	4.3973e-89
Cluster 2	TMEM141	1.65918e-93	0.496204	0.934	0.877	5.5848e-89
Cluster 2	DDIT4	1.97425e-93	0.669883	0.847	0.733	6.64532e-89
Cluster 2	UQCR10	5.25314e-93	-0.332953	0.949	0.989	1.76821e-88
Cluster 2	MRPL12	5.94092e-93	-0.397166	0.403	0.744	1.99971e-88
Cluster 2	TMEM147	1.81908e-92	-0.402084	0.579	0.871	6.12304e-88
Cluster 2	PFN1	2.74306e-92	-0.436202	0.964	0.992	9.23314e-88
Cluster 2	OAZ1	7.50872e-92	-0.327537	0.992	0.996	2.52743e-87
Cluster 2	DYNLL1	1.29679e-91	-0.502159	0.922	0.98	4.36498e-87
Cluster 2	EIF5B	1.75885e-91	-0.425282	0.539	0.848	5.92027e-87
Cluster 2	PA2G4	5.79123e-91	-0.402696	0.445	0.776	1.94933e-86
Cluster 2	POLR2K	1.84172e-90	-0.362608	0.415	0.761	6.19922e-86
Cluster 2	PSME2	2.32144e-90	-0.446471	0.399	0.748	7.81396e-86
Cluster 2	MUC1	2.5922e-90	0.430278	0.493	0.22	8.72534e-86
Cluster 2	RPS26	3.20388e-90	-0.389801	0.944	0.994	1.07843e-85
Cluster 2	CALM2	3.40118e-90	-0.480745	0.954	0.993	1.14484e-85
Cluster 2	PRELID1	3.496e-90	-0.444093	0.87	0.962	1.17675e-85
Cluster 2	ATP6V0B	4.94067e-90	-0.47026	0.656	0.888	1.66303e-85
Cluster 2	LSM4	7.21801e-90	-0.452905	0.717	0.911	2.42958e-85
Cluster 2	QSOX1	2.32151e-89	0.408373	0.887	0.83	7.8142e-85
Cluster 2	NGFRAP1	2.97646e-89	-0.446327	0.701	0.906	1.00188e-84
Cluster 2	PHB	5.05294e-89	-0.400013	0.505	0.801	1.70082e-84
Cluster 2	ATP5I	1.73011e-88	-0.494056	0.908	0.981	5.82356e-84
Cluster 2	AURKAIP1	1.48079e-86	-0.37375	0.742	0.928	4.98436e-82
Cluster 2	ASPH	5.15825e-86	0.404405	0.937	0.9	1.73627e-81
Cluster 2	C4ORF48	1.23381e-85	-0.54913	0.512	0.8	4.15299e-81
Cluster 2	CYCS	9.70369e-85	-0.505899	0.756	0.915	3.26626e-80
Cluster 2	SRM	1.91956e-83	-0.3608	0.279	0.618	6.46125e-79
Cluster 2	TFF2	2.70321e-83	0.985936	0.893	0.791	9.09901e-79
Cluster 2	EI24	6.10212e-83	-0.35062	0.612	0.872	2.05397e-78
Cluster 2	TSC22D1	9.22759e-83	0.551614	0.827	0.725	3.10601e-78
Cluster 2	EIF3E	3.40174e-82	0.398196	0.981	0.955	1.14503e-77
Cluster 2	STMN1	5.74397e-82	-0.578425	0.302	0.639	1.93342e-77
Cluster 2	DTYMK	1.75348e-81	-0.427139	0.18	0.517	5.90222e-77
Cluster 2	PDK1	8.37544e-81	0.291018	0.365	0.144	2.81917e-76
Cluster 2	EBNA1BP2	8.80424e-81	-0.353879	0.225	0.579	2.96351e-76
Cluster 2	HMGB1	2.94417e-80	-0.576064	0.83	0.961	9.91007e-76
Cluster 2	COTL1	3.82522e-80	-0.419395	0.324	0.65	1.28757e-75
Cluster 2	DDX21	1.21102e-78	-0.331653	0.486	0.802	4.07628e-74
Cluster 2	ANKRD37	1.9546e-78	0.644547	0.367	0.154	6.5792e-74
Cluster 2	POP5	2.86251e-78	-0.285211	0.164	0.514	9.63521e-74
Cluster 2	APOA1BP	3.5186e-78	-0.308511	0.349	0.687	1.18436e-73
Cluster 2	RNF128	6.9668e-78	0.3992	0.727	0.598	2.34503e-73
Cluster 2	TMEM160	9.11205e-78	-0.348555	0.392	0.719	3.06712e-73
Cluster 2	LSM10	1.55167e-77	-0.306102	0.29	0.634	5.22293e-73
Cluster 2	DUOXA2	4.75641e-77	0.817119	0.431	0.198	1.60101e-72
Cluster 2	RPL22L1	2.43805e-76	-0.455109	0.637	0.835	8.20649e-72
Cluster 2	RAN	3.3802e-76	-0.48589	0.794	0.924	1.13777e-71
Cluster 2	SNRPD1	3.87066e-76	-0.410352	0.583	0.835	1.30286e-71
Cluster 2	SLC6A8	6.40422e-76	0.486063	0.571	0.375	2.15566e-71
Cluster 2	ITGAE	7.34107e-76	-0.322131	0.326	0.657	2.471e-71
Cluster 2	TMSB10	1.31037e-75	0.259526	1	1	4.41072e-71
Cluster 2	NOP16	1.4412e-75	-0.303928	0.148	0.482	4.85108e-71
Cluster 2	SLC25A39	4.43935e-75	-0.339792	0.592	0.849	1.49429e-70
Cluster 2	BOLA3	5.2749e-75	-0.32691	0.385	0.713	1.77553e-70
Cluster 2	MRPS12	6.72896e-75	-0.349963	0.525	0.798	2.26497e-70
Cluster 2	YBX1	8.84843e-75	-0.352459	0.976	0.988	2.97838e-70
Cluster 2	APOL1	1.34247e-74	0.422135	0.567	0.327	4.51876e-70
Cluster 2	STRA13	6.41077e-74	-0.493055	0.585	0.813	2.15787e-69
Cluster 2	PARK7	1.3191e-73	-0.377931	0.765	0.921	4.4401e-69
Cluster 2	TMEM106C	2.21965e-73	-0.395168	0.405	0.701	7.47133e-69
Cluster 2	TRMT112	3.22632e-73	-0.348577	0.698	0.908	1.08598e-68
Cluster 2	ENO2	1.97623e-72	0.315651	0.364	0.153	6.652e-68
Cluster 2	INSIG1	2.1562e-72	0.785313	0.742	0.63	7.25776e-68
Cluster 2	H2AFZ	3.63196e-72	-0.765439	0.869	0.944	1.22252e-67
Cluster 2	CFL1	4.13143e-72	-0.378607	0.965	0.993	1.39064e-67
Cluster 2	NDUFAF2	8.52218e-72	-0.256132	0.192	0.529	2.86857e-67
Cluster 2	EIF3J	3.32592e-71	-0.334812	0.438	0.748	1.1195e-66
Cluster 2	CCND1	3.7258e-71	-0.543397	0.872	0.967	1.2541e-66
Cluster 2	KRT7	5.96921e-71	-0.614367	0.899	0.966	2.00924e-66
Cluster 2	TIMM10	7.30552e-71	-0.283224	0.252	0.591	2.45904e-66
Cluster 2	DUOX2	1.10467e-70	0.540645	0.584	0.345	3.71832e-66
Cluster 2	ODC1	1.30297e-70	-0.342519	0.315	0.631	4.3858e-66
Cluster 2	ZNF593	1.58324e-70	-0.285735	0.326	0.659	5.32919e-66
Cluster 2	POMP	1.85169e-70	-0.383184	0.795	0.934	6.2328e-66
Cluster 2	SNRPB	2.75848e-70	-0.443925	0.571	0.812	9.28503e-66
Cluster 2	BANF1	4.27916e-70	-0.348683	0.519	0.798	1.44037e-65
Cluster 2	BAX	1.13289e-69	-0.3591	0.685	0.902	3.8133e-65
Cluster 2	MRPL55	1.14722e-69	-0.303068	0.389	0.698	3.86153e-65
Cluster 2	DNPH1	3.95261e-69	-0.341872	0.632	0.872	1.33045e-64
Cluster 2	PPM1G	1.18143e-68	-0.306732	0.396	0.703	3.97671e-64
Cluster 2	YWHAB	5.2816e-68	-0.307761	0.751	0.935	1.77779e-63
Cluster 2	TXNIP	2.06782e-67	0.469219	0.869	0.742	6.96029e-63
Cluster 2	MMP1	2.64723e-67	0.623284	0.867	0.73	8.91056e-63
Cluster 2	MRPL4	8.90521e-67	-0.261605	0.236	0.572	2.9975e-62
Cluster 2	HMGN3	1.66127e-66	-0.33789	0.613	0.857	5.59185e-62
Cluster 2	EFNA1	3.2223e-66	0.43538	0.438	0.234	1.08462e-61
Cluster 2	TMC5	1.09065e-65	0.432689	0.827	0.765	3.67111e-61
Cluster 2	C19ORF70	2.5716e-65	-0.31413	0.577	0.83	8.65602e-61
Cluster 2	GTF2A2	9.31387e-65	-0.331103	0.481	0.748	3.13505e-60
Cluster 2	HMGN1	1.02971e-64	-0.301762	0.954	0.988	3.46602e-60
Cluster 2	SNHG7	1.05759e-64	0.384391	0.862	0.825	3.55986e-60
Cluster 2	CTSD	1.81561e-64	0.293899	0.96	0.938	6.11136e-60
Cluster 2	PDCD5	1.95149e-64	-0.289267	0.456	0.754	6.56873e-60
Cluster 2	MRPL51	2.72851e-64	-0.335264	0.708	0.902	9.18417e-60
Cluster 2	SNRPF	3.32414e-64	-0.321668	0.629	0.854	1.1189e-59
Cluster 2	NDUFB1	1.39276e-63	-0.471848	0.756	0.931	4.68804e-59
Cluster 2	FAM162A	1.72895e-63	0.461431	0.836	0.747	5.81965e-59
Cluster 2	MT1E	4.40969e-63	-0.431989	0.277	0.567	1.4843e-58
Cluster 2	IGBP1	2.62433e-62	0.36006	0.819	0.717	8.83351e-58
Cluster 2	SMIM4	4.45311e-62	-0.287168	0.246	0.566	1.49892e-57
Cluster 2	APRT	8.07889e-62	-0.319218	0.805	0.934	2.71936e-57
Cluster 2	SRP14	9.25665e-62	-0.297021	0.943	0.986	3.11579e-57
Cluster 2	EIF4E	1.06199e-61	-0.274408	0.392	0.702	3.57467e-57
Cluster 2	CKS2	1.46974e-61	-0.593139	0.366	0.652	4.94715e-57
Cluster 2	IFRD2	1.6905e-61	-0.2649	0.274	0.585	5.69022e-57
Cluster 2	WSB1	2.0531e-61	0.380703	0.751	0.639	6.91075e-57
Cluster 2	POLD2	2.3128e-61	-0.301918	0.398	0.683	7.78487e-57
Cluster 2	FIS1	3.81056e-61	-0.300304	0.714	0.897	1.28263e-56
Cluster 2	TRAPPC1	4.0098e-61	-0.317328	0.621	0.847	1.3497e-56
Cluster 2	MRPL34	4.0928e-61	-0.329093	0.569	0.811	1.37764e-56
Cluster 2	HES4	4.59946e-61	-0.320027	0.173	0.471	1.54818e-56
Cluster 2	MRPL36	4.82636e-61	-0.306589	0.439	0.717	1.62455e-56
Cluster 2	MRPS16	6.16171e-61	-0.305954	0.507	0.771	2.07403e-56
Cluster 2	POLR3K	6.29055e-61	-0.26175	0.203	0.507	2.1174e-56
Cluster 2	GCSH	1.49586e-60	-0.276841	0.396	0.696	5.03506e-56
Cluster 2	ACTB	1.66604e-60	-0.381424	0.981	0.996	5.60788e-56
Cluster 2	RASSF7	1.69318e-60	0.43366	0.831	0.77	5.69924e-56
Cluster 2	GGCT	2.39417e-60	-0.284239	0.369	0.664	8.05878e-56
Cluster 2	GPX1	2.56987e-60	-0.258141	0.959	0.989	8.65019e-56
Cluster 2	PGP	2.58327e-60	-0.287992	0.326	0.62	8.6953e-56
Cluster 2	CLDN2	2.73105e-60	-0.407704	0.631	0.873	9.19271e-56
Cluster 2	SLC16A3	5.29577e-60	0.368778	0.758	0.649	1.78256e-55
Cluster 2	VEGFA	1.19983e-59	0.407505	0.539	0.361	4.03864e-55
Cluster 2	PSMB3	1.37754e-59	-0.370825	0.441	0.716	4.6368e-55
Cluster 2	CALM1	1.43043e-59	-0.334285	0.886	0.966	4.81481e-55
Cluster 2	UBE2N	1.53151e-59	-0.288962	0.406	0.711	5.15506e-55
Cluster 2	NEDD8	1.78122e-59	-0.289519	0.856	0.962	5.99558e-55
Cluster 2	MRPL57	2.10235e-59	-0.296964	0.709	0.905	7.07652e-55
Cluster 2	NOP56	2.17442e-59	-0.26433	0.241	0.547	7.31911e-55
Cluster 2	NCL	2.35149e-59	-0.431977	0.746	0.9	7.9151e-55
Cluster 2	RPL26L1	3.27822e-59	-0.268399	0.374	0.681	1.10345e-54
Cluster 2	PFDN2	3.37243e-59	-0.29924	0.504	0.782	1.13516e-54
Cluster 2	EDN1	3.44661e-59	-0.392326	0.306	0.604	1.16013e-54
Cluster 2	SNRNP25	4.99723e-59	-0.296173	0.221	0.509	1.68207e-54
Cluster 2	GADD45GIP1	5.182e-59	-0.323765	0.623	0.842	1.74426e-54
Cluster 2	TPI1	8.27582e-59	0.362991	0.989	0.975	2.78564e-54
Cluster 2	EEF1E1	1.93024e-58	-0.255735	0.228	0.524	6.49719e-54
Cluster 2	FAM13A	3.48844e-58	0.315176	0.369	0.182	1.17421e-53
Cluster 2	FAM173A	4.92662e-58	-0.258274	0.334	0.638	1.6583e-53
Cluster 2	PSMA7	6.10951e-58	-0.400466	0.642	0.861	2.05646e-53
Cluster 2	SELT	8.27875e-58	-0.293425	0.529	0.791	2.78663e-53
Cluster 2	PSMD7	1.24557e-57	-0.27768	0.33	0.624	4.19259e-53
Cluster 2	SNRPE	1.79642e-57	-0.297401	0.756	0.901	6.04673e-53
Cluster 2	CALR	2.11694e-57	-0.323364	0.798	0.937	7.12563e-53
Cluster 2	TMEM176A	3.55788e-57	0.448463	0.503	0.315	1.19758e-52
Cluster 2	TOMM5	5.3064e-57	-0.27351	0.345	0.633	1.78613e-52
Cluster 2	UBE2S	5.69601e-57	-0.44319	0.228	0.497	1.91728e-52
Cluster 2	CENPW	7.00667e-57	-0.369253	0.097	0.362	2.35845e-52
Cluster 2	NDUFAF3	7.81755e-57	-0.288861	0.544	0.801	2.63139e-52
Cluster 2	PNRC1	9.50723e-57	0.391743	0.746	0.619	3.20013e-52
Cluster 2	ADI1	1.17216e-56	-0.29759	0.506	0.791	3.94548e-52
Cluster 2	POP7	2.02172e-56	-0.278058	0.4	0.683	6.80512e-52
Cluster 2	STOML2	2.09941e-56	-0.304105	0.457	0.728	7.06661e-52
Cluster 2	NUDT5	8.04117e-56	-0.255812	0.268	0.561	2.70666e-51
Cluster 2	NUTF2	9.20444e-56	-0.263735	0.405	0.688	3.09821e-51
Cluster 2	RCN2	1.24945e-55	-0.254426	0.371	0.677	4.20564e-51
Cluster 2	MSMO1	3.66567e-55	0.615818	0.838	0.821	1.23386e-50
Cluster 2	CYC1	6.22423e-55	-0.346484	0.54	0.779	2.09508e-50
Cluster 2	EIF2S2	7.11765e-55	-0.290646	0.767	0.929	2.3958e-50
Cluster 2	GSTM4	9.1501e-55	-0.348492	0.382	0.653	3.07992e-50
Cluster 2	HSD17B10	1.25595e-54	-0.253102	0.279	0.572	4.22753e-50
Cluster 2	CHCHD10	1.35995e-54	-0.308489	0.894	0.956	4.57758e-50
Cluster 2	MT-ND2	2.57118e-54	-0.31125	0.992	0.999	8.6546e-50
Cluster 2	NDUFA2	3.1611e-54	-0.262455	0.758	0.926	1.06402e-49
Cluster 2	PSMB6	4.34156e-54	-0.344101	0.472	0.73	1.46137e-49
Cluster 2	UBL5	6.37371e-54	-0.302674	0.911	0.979	2.14539e-49
Cluster 2	HNRNPA2B1	6.45992e-54	-0.33884	0.8	0.936	2.17441e-49
Cluster 2	PDAP1	9.42177e-54	-0.270982	0.499	0.769	3.17137e-49
Cluster 2	SPNS2	1.59083e-53	-0.304235	0.255	0.539	5.35475e-49
Cluster 2	NAA38	1.64262e-53	-0.28205	0.653	0.869	5.52906e-49
Cluster 2	ENO1	1.74871e-53	0.311021	0.958	0.918	5.88614e-49
Cluster 2	TUFM	2.17888e-53	-0.314153	0.609	0.835	7.33409e-49
Cluster 2	RPS29	2.72194e-53	-0.338305	0.999	0.999	9.16205e-49
Cluster 2	MRPS26	4.12336e-53	-0.283259	0.453	0.725	1.38792e-48
Cluster 2	AP2S1	7.69605e-53	-0.27417	0.839	0.931	2.59049e-48
Cluster 2	NDUFA3	7.89814e-53	-0.383515	0.668	0.878	2.65851e-48
Cluster 2	MRPL18	1.74822e-52	-0.285483	0.405	0.669	5.8845e-48
Cluster 2	NMT1	1.92647e-52	-0.318762	0.268	0.559	6.48451e-48
Cluster 2	SSB	2.50487e-52	-0.270944	0.309	0.599	8.43138e-48
Cluster 2	TSPO	3.03063e-52	0.32708	0.999	0.992	1.02011e-47
Cluster 2	GPI	3.1086e-52	0.349999	0.7	0.613	1.04636e-47
Cluster 2	ELF3	4.03644e-52	0.348462	0.918	0.883	1.35867e-47
Cluster 2	DMKN	5.42958e-52	-0.2847	0.463	0.74	1.8276e-47
Cluster 2	PIN1	6.45379e-52	-0.263252	0.436	0.716	2.17235e-47
Cluster 2	TRIAP1	7.64559e-52	-0.264837	0.31	0.592	2.57351e-47
Cluster 2	ADM	9.38799e-52	0.318885	0.245	0.096	3.16e-47
Cluster 2	GAL3ST1	1.08981e-51	0.330805	0.505	0.326	3.66829e-47
Cluster 2	CLTB	1.12169e-51	-0.345769	0.659	0.835	3.7756e-47
Cluster 2	CBX6	1.1815e-51	-0.257667	0.208	0.488	3.97694e-47
Cluster 2	C19ORF53	1.29359e-51	-0.257414	0.883	0.958	4.35421e-47
Cluster 2	ID3	1.36781e-51	-0.506883	0.518	0.733	4.60403e-47
Cluster 2	SF3B5	2.04359e-51	-0.298961	0.773	0.903	6.87872e-47
Cluster 2	NDUFC2	2.30598e-51	-0.336347	0.675	0.859	7.76193e-47
Cluster 2	SRSF3	3.34076e-51	-0.349667	0.732	0.886	1.1245e-46
Cluster 2	MRPL27	4.23347e-51	-0.274478	0.464	0.737	1.42498e-46
Cluster 2	DCTPP1	4.46688e-51	-0.253365	0.304	0.586	1.50355e-46
Cluster 2	RP1-122P22.4	7.63438e-51	0.389068	0.46	0.291	2.56973e-46
Cluster 2	LSM3	8.71703e-51	-0.295656	0.55	0.783	2.93415e-46
Cluster 2	DCXR	8.76511e-51	-0.280566	0.536	0.782	2.95034e-46
Cluster 2	TUBA1B	1.15376e-50	-0.831616	0.604	0.777	3.88356e-46
Cluster 2	JUNB	1.55615e-50	0.366472	0.754	0.632	5.23802e-46
Cluster 2	GSTP1	2.05438e-50	-0.408126	0.995	0.997	6.91504e-46
Cluster 2	HK2	2.33352e-50	0.367008	0.537	0.377	7.85462e-46
Cluster 2	ISOC2	3.82971e-50	-0.258331	0.363	0.641	1.28908e-45
Cluster 2	LINC00116	6.46663e-50	-0.27259	0.294	0.567	2.17667e-45
Cluster 2	TMEM208	7.04851e-50	-0.259746	0.547	0.79	2.37253e-45
Cluster 2	SRSF2	8.20762e-50	-0.331633	0.617	0.826	2.76269e-45
Cluster 2	TCEB2	8.88245e-50	-0.271863	0.934	0.988	2.98983e-45
Cluster 2	H2AFY	1.00187e-49	-0.272809	0.619	0.844	3.3723e-45
Cluster 2	ATOX1	1.24499e-49	-0.289188	0.686	0.887	4.19063e-45
Cluster 2	RAD23A	1.9219e-49	-0.263334	0.538	0.778	6.4691e-45
Cluster 2	TMEM176B	2.06204e-49	0.374418	0.529	0.337	6.94084e-45
Cluster 2	SNRPD3	6.6215e-49	-0.284735	0.481	0.743	2.2288e-44
Cluster 2	ITGB4	8.06622e-49	0.401911	0.863	0.817	2.71509e-44
Cluster 2	MRPL42	8.905e-49	-0.251314	0.439	0.711	2.99742e-44
Cluster 2	TXNL4A	1.70424e-48	-0.253873	0.526	0.776	5.73646e-44
Cluster 2	SEMA4B	2.1798e-48	0.31786	0.439	0.268	7.3372e-44
Cluster 2	HMGN2	3.65146e-48	-0.544106	0.675	0.844	1.22908e-43
Cluster 2	NDUFB10	4.09793e-48	-0.271293	0.68	0.869	1.37936e-43
Cluster 2	MALAT1	4.24932e-48	0.296593	1	0.999	1.43032e-43
Cluster 2	SSNA1	6.26268e-48	-0.252005	0.528	0.772	2.10802e-43
Cluster 2	MRPL41	8.85988e-48	-0.250535	0.789	0.94	2.98223e-43
Cluster 2	POLR2I	1.64244e-47	-0.253569	0.56	0.815	5.52845e-43
Cluster 2	STUB1	2.18881e-47	-0.257377	0.623	0.833	7.36753e-43
Cluster 2	UQCRB	3.08406e-47	0.277514	0.991	0.974	1.03809e-42
Cluster 2	BIRC5	5.8792e-47	-0.335063	0.09	0.318	1.97894e-42
Cluster 2	PFKFB3	9.43373e-47	0.306264	0.422	0.239	3.17539e-42
Cluster 2	PHLDA2	1.02481e-46	-0.377484	0.819	0.942	3.44951e-42
Cluster 2	NDUFB2	1.4092e-46	-0.272613	0.846	0.967	4.74335e-42
Cluster 2	PRDX1	1.43372e-46	-0.557117	0.795	0.91	4.82589e-42
Cluster 2	RP11-841O20.2	1.50377e-46	0.356365	0.32	0.159	5.0617e-42
Cluster 2	DUT	2.46242e-46	-0.284281	0.482	0.735	8.28851e-42
Cluster 2	ACTG1	2.62633e-46	0.350778	1	0.995	8.84023e-42
Cluster 2	C20ORF24	2.98649e-46	-0.262554	0.473	0.718	1.00525e-41
Cluster 2	ZKSCAN1	3.11805e-46	0.319622	0.838	0.827	1.04954e-41
Cluster 2	ZWINT	1.38118e-45	-0.260041	0.088	0.315	4.64905e-41
Cluster 2	PSMA4	1.64245e-45	-0.354021	0.472	0.71	5.52849e-41
Cluster 2	ADIRF	2.6097e-45	0.325158	0.983	0.876	8.78424e-41
Cluster 2	MRPL33	3.7432e-45	-0.294707	0.705	0.882	1.25996e-40
Cluster 2	AP2B1	4.25352e-45	-0.278801	0.465	0.715	1.43174e-40
Cluster 2	COX14	1.57926e-44	-0.256314	0.706	0.899	5.31578e-40
Cluster 2	UBE2T	3.29358e-44	-0.254651	0.082	0.305	1.10862e-39
Cluster 2	PSMB2	3.61831e-44	-0.252777	0.418	0.684	1.21792e-39
Cluster 2	NDUFB3	4.99132e-44	-0.264189	0.648	0.852	1.68008e-39
Cluster 2	LGALS4	7.75299e-44	0.350231	0.935	0.858	2.60966e-39
Cluster 2	TCEB1	8.03433e-44	-0.253095	0.603	0.811	2.70436e-39
Cluster 2	KPNA2	1.64102e-43	-0.257031	0.138	0.373	5.52366e-39
Cluster 2	DSG2	4.81663e-43	0.283259	0.855	0.804	1.62128e-38
Cluster 2	FOS	6.10565e-43	0.329745	0.903	0.874	2.05516e-38
Cluster 2	LSM2	7.30569e-43	-0.257945	0.439	0.692	2.4591e-38
Cluster 2	TSHZ2	7.68936e-43	0.31167	0.491	0.335	2.58824e-38
Cluster 2	H2AFV	8.73432e-43	-0.324651	0.645	0.849	2.93997e-38
Cluster 2	HN1	1.57408e-42	-0.412489	0.943	0.968	5.29836e-38
Cluster 2	EMC6	1.64898e-42	-0.26103	0.629	0.819	5.55048e-38
Cluster 2	HNRNPA3	2.04943e-42	-0.273578	0.648	0.849	6.89839e-38
Cluster 2	PRSS3	2.98138e-42	0.293485	0.951	0.893	1.00353e-37
Cluster 2	PON2	4.55174e-42	-0.275169	0.635	0.841	1.53211e-37
Cluster 2	CCT5	5.79731e-42	-0.27314	0.317	0.569	1.95138e-37
Cluster 2	COX17	6.34496e-42	-0.28562	0.727	0.907	2.13571e-37
Cluster 2	ZFAS1	1.01083e-41	0.280351	0.979	0.98	3.40247e-37
Cluster 2	HIGD1A	3.6218e-41	-0.253409	0.568	0.782	1.2191e-36
Cluster 2	AK1	5.99298e-41	-0.262607	0.577	0.782	2.01724e-36
Cluster 2	MSMB	6.93032e-41	0.369552	0.718	0.584	2.33275e-36
Cluster 2	COA4	9.37706e-41	-0.273039	0.658	0.834	3.15632e-36
Cluster 2	CDKN3	1.13063e-40	-0.309532	0.103	0.314	3.8057e-36
Cluster 2	KLF5	1.28443e-40	0.260536	0.887	0.875	4.32339e-36
Cluster 2	GPRC5A	1.3125e-40	0.436813	0.917	0.875	4.41787e-36
Cluster 2	TFPI2	1.84776e-40	-0.608557	0.27	0.503	6.21954e-36
Cluster 2	CD55	4.31218e-40	0.351871	0.574	0.436	1.45148e-35
Cluster 2	SLC38A2	6.68585e-40	0.308124	0.759	0.717	2.25046e-35
Cluster 2	LSM5	1.19759e-39	-0.25498	0.664	0.847	4.03109e-35
Cluster 2	ACSS2	1.72527e-39	0.408988	0.446	0.312	5.80726e-35
Cluster 2	PTTG1IP	1.76667e-39	0.279673	0.868	0.863	5.94662e-35
Cluster 2	TMEM14A	2.2942e-39	-0.253623	0.528	0.746	7.72228e-35
Cluster 2	AQP3	3.36076e-39	-0.329078	0.505	0.739	1.13123e-34
Cluster 2	SOD1	6.65311e-39	-0.292396	0.802	0.926	2.23944e-34
Cluster 2	CEACAM5	7.62615e-39	0.619983	0.471	0.316	2.56696e-34
Cluster 2	ORAI3	7.76026e-39	0.313749	0.465	0.324	2.6121e-34
Cluster 2	CEMIP	8.35124e-39	0.353256	0.756	0.716	2.81103e-34
Cluster 2	SLC2A1	1.73825e-37	0.343682	0.514	0.39	5.85096e-33
Cluster 2	DAD1	1.9905e-37	-0.284416	0.8	0.911	6.70001e-33
Cluster 2	ADAM28	2.97355e-37	0.269017	0.356	0.206	1.0009e-32
Cluster 2	ANXA3	3.4493e-37	-0.293711	0.486	0.717	1.16103e-32
Cluster 2	PTTG1	3.89315e-37	-0.450279	0.188	0.401	1.31043e-32
Cluster 2	SLCO4A1-AS1	7.94631e-37	0.265126	0.316	0.168	2.67473e-32
Cluster 2	MKI67	8.2664e-37	-0.365482	0.095	0.29	2.78247e-32
Cluster 2	C9ORF16	8.74474e-37	-0.366829	0.87	0.957	2.94348e-32
Cluster 2	HIF1A	1.02973e-36	-0.366216	0.456	0.699	3.46606e-32
Cluster 2	SNHG25	1.51893e-36	-0.379497	0.414	0.652	5.11272e-32
Cluster 2	MANF	2.45984e-36	-0.273484	0.529	0.749	8.27981e-32
Cluster 2	UQCRFS1	2.5423e-36	-0.25392	0.665	0.847	8.55739e-32
Cluster 2	ALDH3A1	3.5885e-36	-0.332363	0.291	0.523	1.20789e-31
Cluster 2	ROMO1	5.94023e-36	-0.333747	0.746	0.902	1.99948e-31
Cluster 2	CCNG2	6.44726e-36	0.26792	0.48	0.334	2.17015e-31
Cluster 2	CA12	7.75276e-36	0.296874	0.376	0.229	2.60958e-31
Cluster 2	PAG1	2.18948e-35	0.288906	0.486	0.358	7.36978e-31
Cluster 2	SPINK1	3.72678e-35	0.51335	0.735	0.647	1.25443e-30
Cluster 2	TNFSF15	3.81271e-35	-0.381154	0.328	0.566	1.28336e-30
Cluster 2	KLK10	8.51213e-35	-0.444792	0.698	0.865	2.86518e-30
Cluster 2	LYZ	9.00956e-35	0.416729	0.99	0.995	3.03262e-30
Cluster 2	ATP5E	1.09161e-34	-0.255174	0.997	0.998	3.67437e-30
Cluster 2	DKK1	1.31495e-34	-0.385815	0.173	0.382	4.42611e-30
Cluster 2	GOLM1	2.9542e-34	0.287563	0.815	0.825	9.94384e-30
Cluster 2	SERINC2	4.54731e-34	0.276305	0.794	0.826	1.53062e-29
Cluster 2	ANKRD1	6.19289e-34	-0.302244	0.023	0.185	2.08453e-29
Cluster 2	RBP1	1.22273e-33	-0.541446	0.43	0.635	4.11572e-29
Cluster 2	PI3	1.41463e-33	-0.578629	0.216	0.431	4.76166e-29
Cluster 2	FABP5	2.24882e-33	-0.370098	0.53	0.709	7.56952e-29
Cluster 2	BZW1	2.91442e-33	0.258589	0.879	0.872	9.80992e-29
Cluster 2	ATP5G3	3.34425e-33	-0.277396	0.964	0.978	1.12567e-28
Cluster 2	PPP1R3C	6.09326e-33	0.327636	0.348	0.212	2.05099e-28
Cluster 2	FGF19	1.22972e-32	-0.341417	0.283	0.501	4.13924e-28
Cluster 2	KLF4	1.33511e-32	0.300614	0.582	0.483	4.49398e-28
Cluster 2	TUBB4B	4.0077e-32	-0.489499	0.629	0.804	1.34899e-27
Cluster 2	LIMCH1	4.87737e-32	0.285807	0.602	0.519	1.64172e-27
Cluster 2	ANXA4	6.90361e-32	-0.262596	0.934	0.986	2.32375e-27
Cluster 2	ZNF292	1.27523e-31	0.29689	0.494	0.37	4.29241e-27
Cluster 2	MPZL2	2.30353e-31	0.261976	0.474	0.345	7.75367e-27
Cluster 2	ITGA2	7.6918e-31	0.294112	0.696	0.637	2.58906e-26
Cluster 2	MCL1	1.2165e-30	0.279946	0.724	0.723	4.09473e-26
Cluster 2	CCNG1	2.11607e-30	0.279224	0.794	0.772	7.1227e-26
Cluster 2	ERBB3	4.06324e-30	0.269496	0.693	0.649	1.36768e-25
Cluster 2	HSD17B12	4.97167e-30	0.365116	0.754	0.732	1.67346e-25
Cluster 2	WBP5	6.03794e-30	-0.276096	0.523	0.73	2.03237e-25
Cluster 2	CYBA	1.8776e-29	-0.376588	0.723	0.871	6.31999e-25
Cluster 2	ETS2	2.25229e-29	0.278529	0.528	0.427	7.58119e-25
Cluster 2	FHL2	8.02209e-29	0.299031	0.613	0.533	2.70024e-24
Cluster 2	HOOK2	8.38594e-29	0.26453	0.713	0.689	2.82271e-24
Cluster 2	CIB1	8.59622e-29	0.384934	0.945	0.94	2.89349e-24
Cluster 2	TMCC1	3.91438e-28	0.266811	0.454	0.333	1.31758e-23
Cluster 2	ITGA6	4.35519e-28	0.256053	0.788	0.794	1.46596e-23
Cluster 2	AGPAT2	1.08672e-27	0.26031	0.725	0.684	3.6579e-23
Cluster 2	HMGB2	3.13901e-27	-0.358481	0.165	0.339	1.05659e-22
Cluster 2	FOSL2	3.72337e-27	0.267022	0.482	0.373	1.25329e-22
Cluster 2	ADGRG6	4.79271e-27	0.308032	0.626	0.568	1.61323e-22
Cluster 2	ERRFI1	4.85849e-27	0.352481	0.561	0.48	1.63537e-22
Cluster 2	CXCL6	1.64667e-26	-0.491883	0.071	0.223	5.54268e-22
Cluster 2	MTHFR	3.0543e-26	0.280089	0.413	0.299	1.02808e-21
Cluster 2	TIMP2	3.5434e-26	-0.350604	0.479	0.66	1.19271e-21
Cluster 2	CENPF	8.371e-26	-0.263633	0.086	0.239	2.81768e-21
Cluster 2	JUN	1.0488e-25	0.299289	0.794	0.75	3.53027e-21
Cluster 2	KIAA0101	3.19012e-25	-0.367779	0.358	0.521	1.07379e-20
Cluster 2	RIOK3	4.64281e-25	0.251662	0.54	0.466	1.56277e-20
Cluster 2	UBE2C	1.17324e-24	-0.335686	0.079	0.224	3.94912e-20
Cluster 2	MYL12B	1.57921e-24	-0.274901	0.965	0.979	5.31561e-20
Cluster 2	MAL2	2.28742e-24	-0.25368	0.769	0.88	7.69947e-20
Cluster 2	HSP90B1	1.20228e-23	-0.275242	0.851	0.937	4.04688e-19
Cluster 2	IDI1	1.23287e-23	0.42474	0.753	0.748	4.14985e-19
Cluster 2	UBC	1.3777e-23	0.294435	0.937	0.927	4.63732e-19
Cluster 2	CXCL5	2.56048e-23	-1.07332	0.535	0.682	8.61856e-19
Cluster 2	HIST1H4C	3.95984e-23	-0.535597	0.626	0.788	1.33288e-18
Cluster 2	WASF2	4.22099e-23	0.26082	0.738	0.745	1.42078e-18
Cluster 2	HSPG2	6.89368e-23	-0.307943	0.62	0.777	2.32041e-18
Cluster 2	MT2A	6.97626e-23	-0.303552	0.285	0.465	2.34821e-18
Cluster 2	RAB3B	7.49212e-23	0.380385	0.544	0.472	2.52185e-18
Cluster 2	TOP2A	1.55184e-22	-0.298417	0.109	0.255	5.22348e-18
Cluster 2	IGFBP1	1.80488e-22	0.491712	0.26	0.155	6.07521e-18
Cluster 2	RP11-587P21.2	2.42706e-22	0.470171	0.421	0.308	8.16948e-18
Cluster 2	AKR1B10	2.46516e-22	-0.325749	0.393	0.567	8.29773e-18
Cluster 2	CD74	2.96174e-22	-0.754317	0.307	0.466	9.96923e-18
Cluster 2	COL17A1	7.63468e-22	0.292637	0.505	0.431	2.56983e-17
Cluster 2	HILPDA	8.35424e-22	0.423794	0.336	0.238	2.81204e-17
Cluster 2	CXCL1	2.16165e-21	-0.656782	0.407	0.578	7.27613e-17
Cluster 2	FOSB	2.36488e-21	0.309058	0.623	0.57	7.96018e-17
Cluster 2	GALE	8.45332e-21	0.290155	0.571	0.521	2.84539e-16
Cluster 2	TNFAIP2	1.26468e-20	-0.536165	0.212	0.357	4.25692e-16
Cluster 2	HES1	1.98645e-20	-0.415672	0.513	0.674	6.68638e-16
Cluster 2	MXD1	2.55054e-20	0.284609	0.449	0.373	8.58513e-16
Cluster 2	FLNB	3.81654e-20	0.25556	0.66	0.628	1.28465e-15
Cluster 2	PPP1R16A	4.26078e-20	0.252846	0.648	0.619	1.43418e-15
Cluster 2	RP11-492E3.2	8.16801e-20	-0.501961	0.225	0.362	2.74935e-15
Cluster 2	SQLE	3.31736e-19	0.305254	0.81	0.806	1.11662e-14
Cluster 2	INSIG2	5.95959e-19	0.284701	0.552	0.498	2.006e-14
Cluster 2	LMAN1	1.34418e-18	0.26174	0.77	0.772	4.52451e-14
Cluster 2	TMBIM1	1.62478e-18	0.274388	0.68	0.669	5.46901e-14
Cluster 2	SLC2A3	3.33757e-18	0.408458	0.216	0.123	1.12342e-13
Cluster 2	CEBPD	4.10106e-18	0.274704	0.439	0.366	1.38042e-13
Cluster 2	HSPA5	4.22345e-18	-0.267967	0.593	0.749	1.42161e-13
Cluster 2	GABRP	2.31943e-17	-0.300514	0.149	0.278	7.80722e-13
Cluster 2	TACSTD2	2.9433e-17	-0.291739	0.699	0.861	9.90715e-13
Cluster 2	EGR1	1.36415e-16	0.275823	0.56	0.503	4.59172e-12
Cluster 2	TUBA1C	1.41497e-16	-0.25523	0.518	0.671	4.76279e-12
Cluster 2	PPBP	2.42795e-16	-0.51638	0.036	0.131	8.17248e-12
Cluster 2	KRT8	2.88183e-16	-0.305407	1	0.999	9.70023e-12
Cluster 2	SCGB3A1	8.54425e-16	-1.13732	0.206	0.325	2.87599e-11
Cluster 2	CAV1	1.61271e-15	0.302063	0.349	0.274	5.4284e-11
Cluster 2	DHRS9	1.75858e-15	0.28173	0.371	0.279	5.91937e-11
Cluster 2	CXCL8	4.33949e-15	-0.452936	0.494	0.623	1.46067e-10
Cluster 2	MVD	6.98628e-15	0.338046	0.564	0.549	2.35158e-10
Cluster 2	PRAP1	1.85579e-14	0.28217	0.315	0.231	6.24659e-10
Cluster 2	HIST1H2BD	2.87468e-14	0.267081	0.335	0.261	9.67618e-10
Cluster 2	AQP5	4.07935e-14	-0.719916	0.56	0.641	1.37311e-09
Cluster 2	XIST	4.97367e-13	0.356663	0.278	0.198	1.67414e-08
Cluster 2	TMEM97	1.5826e-12	0.458668	0.528	0.518	5.32704e-08
Cluster 2	KRT18	2.07771e-12	-0.349705	1	0.999	6.99357e-08
Cluster 2	IFI27	2.96614e-12	-0.413258	0.421	0.528	9.98404e-08
Cluster 2	DEFB1	4.20483e-12	-0.722806	0.457	0.585	1.41535e-07
Cluster 2	DPCR1	4.82742e-12	-0.40847	0.231	0.334	1.62491e-07
Cluster 2	CKS1B	5.49715e-12	-0.256986	0.543	0.668	1.85034e-07
Cluster 2	IER3	5.93763e-10	0.283253	0.666	0.67	1.99861e-05
Cluster 2	ANKRD36C	2.09522e-08	0.257375	0.433	0.383	0.000705252
Cluster 2	F3	2.80759e-08	0.251373	0.601	0.573	0.000945036
Cluster 2	HMGCR	2.87391e-08	0.261126	0.62	0.648	0.000967358
Cluster 2	HMGCS1	5.91782e-08	0.269699	0.738	0.754	0.00199194
Cluster 2	ITGB1	1.65843e-07	-0.316104	0.95	0.983	0.00558228
Cluster 2	FXYD2	3.3242e-06	-0.260721	0.112	0.167	0.111893
Cluster 2	IGFBP5	7.55377e-06	-0.4557	0.057	0.101	0.25426
Cluster 2	EBP	0.00027834	0.2739	0.716	0.763	1
Cluster 2	FDPS	0.00170085	0.294047	0.805	0.853	1
Cluster 3	LGALS4	2.2684e-255	0.815881	0.989	0.851	7.63543e-251
Cluster 3	TM4SF4	5.82061e-255	-0.824428	0.949	0.988	1.95922e-250
Cluster 3	LYZ	2.4256e-252	1.02942	1	0.994	8.16457e-248
Cluster 3	CCND1	1.75192e-220	-0.858573	0.898	0.967	5.89695e-216
Cluster 3	PIGR	2.35489e-220	0.96074	0.842	0.41	7.92656e-216
Cluster 3	RPS4X	1.606e-214	0.374608	1	0.997	5.4058e-210
Cluster 3	RPL12	1.15921e-207	0.303431	1	0.998	3.90189e-203
Cluster 3	RPL3	1.49492e-207	0.317178	1	0.999	5.03191e-203
Cluster 3	TMSB4X	3.49436e-206	-0.622343	1	1	1.1762e-201
Cluster 3	SLCO4A1-AS1	2.31089e-203	0.341516	0.494	0.148	7.77845e-199
Cluster 3	PHLDA2	2.36891e-198	-0.775863	0.863	0.94	7.97376e-194
Cluster 3	RPL32	1.95026e-196	0.257751	1	0.999	6.56458e-192
Cluster 3	TNFRSF12A	4.34401e-185	-0.718822	0.634	0.858	1.46219e-180
Cluster 3	CD59	1.77693e-184	-0.7214	0.929	0.972	5.98115e-180
Cluster 3	SLC5A1	3.92626e-181	0.274359	0.451	0.134	1.32158e-176
Cluster 3	SERPINA1	3.64794e-178	0.715401	0.966	0.785	1.2279e-173
Cluster 3	EEF2	6.7319e-178	0.333922	0.999	0.995	2.26596e-173
Cluster 3	TM4SF1	1.43322e-173	-0.924478	0.842	0.924	4.82422e-169
Cluster 3	GATM	8.69303e-170	0.455626	0.711	0.375	2.92607e-165
Cluster 3	GNB2L1	4.64987e-168	0.283288	1	0.998	1.56515e-163
Cluster 3	ODAM	4.38945e-166	0.279842	0.29	0.06	1.47749e-161
Cluster 3	TFPI2	4.03909e-159	-1.06117	0.1	0.524	1.35956e-154
Cluster 3	DCBLD2	3.33665e-156	-0.62385	0.68	0.869	1.12312e-151
Cluster 3	S100A11	2.98197e-155	-0.574928	0.992	0.993	1.00373e-150
Cluster 3	CD44	3.04346e-154	0.474941	0.883	0.613	1.02443e-149
Cluster 3	RPS18	3.71806e-152	0.251208	1	0.999	1.2515e-147
Cluster 3	KRT7	3.35296e-151	-0.789329	0.928	0.965	1.12861e-146
Cluster 3	DYNLL1	6.64169e-151	-0.578733	0.975	0.976	2.23559e-146
Cluster 3	H3F3B	7.39882e-150	-0.382835	0.999	0.997	2.49044e-145
Cluster 3	OAZ1	2.22575e-145	-0.360431	1	0.995	7.49186e-141
Cluster 3	RPL10A	3.94053e-140	0.258749	1	0.997	1.32638e-135
Cluster 3	S100A10	3.87679e-139	-0.6347	0.982	0.988	1.30493e-134
Cluster 3	MT-ND1	9.38654e-139	0.330774	1	0.998	3.15951e-134
Cluster 3	RPL26	1.43413e-138	0.285954	1	0.996	4.82729e-134
Cluster 3	IGFBP2	5.94861e-135	0.317913	0.284	0.069	2.0023e-130
Cluster 3	TPM4	2.04459e-134	-0.407019	0.881	0.941	6.88209e-130
Cluster 3	FAM3D	1.25895e-133	0.498455	0.861	0.636	4.23762e-129
Cluster 3	SH3BGRL3	1.29036e-133	-0.445576	0.996	0.992	4.34335e-129
Cluster 3	F3	3.76085e-133	-0.647016	0.26	0.605	1.2659e-128
Cluster 3	ACTB	1.3458e-132	-0.488517	0.998	0.995	4.52996e-128
Cluster 3	TESC	4.52685e-131	0.473053	0.966	0.858	1.52374e-126
Cluster 3	TIMP2	1.91125e-130	-0.649549	0.369	0.674	6.43325e-126
Cluster 3	H2AFZ	1.43785e-129	-0.841318	0.891	0.943	4.8398e-125
Cluster 3	BCL2L1	1.78086e-128	-0.422305	0.837	0.925	5.99436e-124
Cluster 3	GPX2	3.2112e-127	0.343547	1	0.989	1.08089e-122
Cluster 3	LMO7	4.84068e-126	-0.541605	0.593	0.789	1.62937e-121
Cluster 3	ANXA3	1.55213e-123	-0.541728	0.449	0.725	5.22447e-119
Cluster 3	DKK1	8.4912e-122	-0.714947	0.046	0.398	2.85814e-117
Cluster 3	C12ORF75	1.24158e-120	-0.382402	0.974	0.98	4.17914e-116
Cluster 3	RPL31	4.34033e-120	0.273051	1	0.998	1.46095e-115
Cluster 3	RPL34	1.33774e-119	0.288232	1	0.999	4.50282e-115
Cluster 3	CAV2	1.07268e-118	-0.461954	0.464	0.722	3.61065e-114
Cluster 3	INO80C	7.93564e-117	-0.530122	0.475	0.71	2.67114e-112
Cluster 3	STMN1	4.56585e-116	-0.647378	0.341	0.643	1.53687e-111
Cluster 3	CALM2	7.91449e-114	-0.472979	0.989	0.991	2.66402e-109
Cluster 3	MYL6	1.05853e-112	-0.477556	0.985	0.992	3.56301e-108
Cluster 3	AHNAK	1.75812e-111	-0.413566	0.618	0.806	5.91782e-107
Cluster 3	XIST	5.10875e-110	0.400453	0.462	0.179	1.7196e-105
Cluster 3	TACSTD2	1.11834e-109	-0.634153	0.724	0.862	3.76433e-105
Cluster 3	HN1	3.03585e-109	-0.585987	0.96	0.967	1.02187e-104
Cluster 3	GPRC5A	1.99866e-108	-0.545925	0.796	0.885	6.72749e-104
Cluster 3	CEACAM6	2.01644e-108	-0.434532	0.973	0.992	6.78735e-104
Cluster 3	FTL	9.04557e-108	0.36845	1	0.999	3.04474e-103
Cluster 3	SPINT2	4.09071e-107	-0.359251	0.986	0.986	1.37693e-102
Cluster 3	LOXL4	1.5875e-106	-0.419972	0.157	0.493	5.34351e-102
Cluster 3	FDPS	1.65638e-106	-0.584398	0.761	0.858	5.57537e-102
Cluster 3	ITGB1	5.6197e-106	-0.636658	0.967	0.982	1.89159e-101
Cluster 3	SH3YL1	8.99379e-106	0.386292	0.906	0.784	3.02731e-101
Cluster 3	EIF3E	1.71689e-105	0.295089	0.989	0.953	5.77904e-101
Cluster 3	ID1	2.03636e-105	-0.527489	0.944	0.984	6.85438e-101
Cluster 3	ARL14	5.94952e-104	-0.550013	0.33	0.626	2.00261e-99
Cluster 3	CD9	7.94986e-103	-0.511735	0.587	0.794	2.67592e-98
Cluster 3	SPINK1	1.16776e-99	-0.551323	0.385	0.679	3.93069e-95
Cluster 3	SLC12A2	1.3479e-99	0.372166	0.949	0.821	4.53702e-95
Cluster 3	SLC25A5	7.07237e-99	0.349902	0.984	0.954	2.38056e-94
Cluster 3	EDN1	5.33839e-97	-0.492099	0.309	0.61	1.7969e-92
Cluster 3	MAL2	1.82909e-96	-0.463474	0.835	0.876	6.15672e-92
Cluster 3	MUC5B	2.46415e-95	0.366067	0.988	0.938	8.29431e-91
Cluster 3	S100A16	3.74012e-95	-0.389956	0.98	0.977	1.25892e-90
Cluster 3	MYEOV	9.58898e-94	-0.366667	0.124	0.424	3.22765e-89
Cluster 3	CIB1	6.87593e-92	-0.377199	0.906	0.944	2.31444e-87
Cluster 3	HSPG2	1.20438e-91	-0.512461	0.618	0.781	4.05394e-87
Cluster 3	COTL1	1.69441e-91	-0.439304	0.423	0.648	5.70339e-87
Cluster 3	HES4	1.10489e-90	-0.372456	0.176	0.477	3.71905e-86
Cluster 3	SLPI	1.39429e-90	-0.538219	0.826	0.917	4.69317e-86
Cluster 3	MYOF	2.50402e-89	-0.357493	0.291	0.577	8.42852e-85
Cluster 3	UPK1B	6.79461e-89	-0.361775	0.096	0.398	2.28707e-84
Cluster 3	TUBB	8.21143e-88	-0.480072	0.855	0.909	2.76397e-83
Cluster 3	NEDD8	1.37612e-87	-0.296981	0.959	0.955	4.63203e-83
Cluster 3	HLA-B	2.92589e-87	0.329027	0.911	0.728	9.84853e-83
Cluster 3	PFN1	4.57302e-87	-0.375388	0.992	0.99	1.53928e-82
Cluster 3	HCFC1R1	4.47578e-86	-0.410614	0.428	0.67	1.50655e-81
Cluster 3	MYL12B	4.81907e-86	-0.47116	0.956	0.98	1.6221e-81
Cluster 3	DPCR1	2.73043e-85	-0.899062	0.07	0.352	9.19063e-81
Cluster 3	MARCKS	3.5734e-85	-0.345752	0.729	0.841	1.20281e-80
Cluster 3	SFTA2	1.06281e-84	-0.402651	0.601	0.81	3.5774e-80
Cluster 3	PPA1	7.4749e-84	0.281309	0.959	0.887	2.51605e-79
Cluster 3	TFF3	1.51254e-82	0.397458	0.983	0.9	5.09121e-78
Cluster 3	ZKSCAN1	3.20211e-82	0.287607	0.926	0.818	1.07783e-77
Cluster 3	ARPC5	5.30762e-82	-0.339035	0.813	0.887	1.78655e-77
Cluster 3	ALDH1A3	7.22286e-82	-0.853642	0.249	0.539	2.43122e-77
Cluster 3	EZR	7.37852e-82	-0.349822	0.724	0.831	2.48361e-77
Cluster 3	HMGB1	1.18425e-81	-0.517383	0.933	0.953	3.9862e-77
Cluster 3	EPB41L4A-AS1	1.45885e-81	0.297004	0.884	0.753	4.9105e-77
Cluster 3	VAMP8	4.1604e-81	-0.309754	0.963	0.963	1.40039e-76
Cluster 3	HIGD1A	1.0052e-80	-0.371455	0.66	0.778	3.38349e-76
Cluster 3	EPHA2	6.41103e-80	-0.424871	0.535	0.727	2.15795e-75
Cluster 3	TKT	2.84076e-79	0.3019	0.942	0.857	9.56199e-75
Cluster 3	HMGA1	3.7392e-78	-0.457449	0.969	0.956	1.25861e-73
Cluster 3	ADAM9	3.8741e-78	-0.33267	0.716	0.835	1.30402e-73
Cluster 3	SRI	9.70323e-78	-0.365855	0.525	0.719	3.26611e-73
Cluster 3	BZW1	1.45751e-77	-0.310902	0.801	0.879	4.90598e-73
Cluster 3	SKA2	3.3364e-77	-0.310978	0.249	0.517	1.12303e-72
Cluster 3	KLK10	3.40914e-76	-0.637552	0.729	0.865	1.14751e-71
Cluster 3	CKS1B	1.50565e-75	-0.551684	0.491	0.676	5.06801e-71
Cluster 3	DEPDC1B	8.22322e-75	-0.286834	0.228	0.499	2.76794e-70
Cluster 3	DYNLT1	1.22269e-74	-0.32787	0.937	0.948	4.11557e-70
Cluster 3	BICC1	1.24458e-74	-0.284261	0.171	0.447	4.18925e-70
Cluster 3	MYL12A	2.63646e-74	-0.412618	0.96	0.962	8.87432e-70
Cluster 3	PLXNB2	5.6492e-74	-0.361518	0.717	0.836	1.90152e-69
Cluster 3	AREG	2.07303e-72	-0.647931	0.67	0.787	6.97783e-68
Cluster 3	CKS2	2.72843e-72	-0.683518	0.463	0.649	9.18391e-68
Cluster 3	GMDS	2.77324e-72	0.300331	0.848	0.701	9.33473e-68
Cluster 3	RP11-1143G9.4	3.32301e-72	0.89204	0.893	0.73	1.11853e-67
Cluster 3	SPRR3	9.39854e-72	-0.399227	0.07	0.323	3.16355e-67
Cluster 3	GAPDH	5.8135e-71	0.284862	1	0.999	1.95682e-66
Cluster 3	MMP1	2.6265e-70	0.451411	0.842	0.729	8.84078e-66
Cluster 3	TNFRSF21	2.92979e-70	-0.366693	0.551	0.713	9.86167e-66
Cluster 3	CDK2AP2	5.61472e-70	-0.324475	0.698	0.808	1.88991e-65
Cluster 3	IDI1	2.04194e-69	-0.384806	0.62	0.761	6.87318e-65
Cluster 3	MORF4L2	7.2645e-69	-0.298022	0.814	0.87	2.44523e-64
Cluster 3	CALM1	7.70118e-69	-0.319041	0.951	0.961	2.59222e-64
Cluster 3	RBX1	1.10534e-68	-0.304325	0.856	0.906	3.72058e-64
Cluster 3	ACTG1	1.55653e-68	-0.317545	0.997	0.995	5.23929e-64
Cluster 3	SRP14	2.63131e-68	-0.281581	0.985	0.983	8.85699e-64
Cluster 3	PPDPF	3.82009e-68	-0.297036	0.997	0.992	1.28584e-63
Cluster 3	EPHB6	8.39906e-68	-0.277243	0.05	0.289	2.82712e-63
Cluster 3	CTNNAL1	1.92638e-67	-0.305614	0.326	0.555	6.48419e-63
Cluster 3	CXCL8	4.98473e-67	-0.723989	0.412	0.634	1.67786e-62
Cluster 3	KIAA0101	1.02321e-66	-0.581368	0.302	0.53	3.44411e-62
Cluster 3	SFT2D1	1.36704e-66	-0.30012	0.661	0.778	4.60144e-62
Cluster 3	MT1G	4.39691e-66	0.314249	0.184	0.054	1.48e-61
Cluster 3	ERH	5.20391e-66	-0.339132	0.871	0.89	1.75164e-61
Cluster 3	HNRNPA2B1	1.41386e-65	-0.334258	0.9	0.929	4.75904e-61
Cluster 3	SNHG8	3.03913e-65	0.266684	0.977	0.923	1.02297e-60
Cluster 3	DAD1	3.15618e-65	-0.350962	0.875	0.906	1.06237e-60
Cluster 3	CFL1	5.22371e-65	-0.339156	0.996	0.991	1.7583e-60
Cluster 3	ATP6V0B	6.90022e-65	-0.367319	0.84	0.875	2.32261e-60
Cluster 3	NOP10	2.9196e-64	-0.253522	0.974	0.961	9.82737e-60
Cluster 3	FAM3B	3.14162e-64	0.275811	0.635	0.421	1.05747e-59
Cluster 3	ANXA1	7.49933e-64	-0.330256	0.338	0.585	2.52428e-59
Cluster 3	DHCR24	1.47133e-63	-0.306841	0.738	0.819	4.95249e-59
Cluster 3	TUBA1B	7.89238e-63	-0.78834	0.675	0.774	2.65657e-58
Cluster 3	CDA	2.88978e-62	-0.383301	0.412	0.608	9.72699e-58
Cluster 3	MUC6	3.42973e-62	0.46704	0.305	0.131	1.15445e-57
Cluster 3	ID2	4.88019e-62	-0.35928	0.839	0.893	1.64267e-57
Cluster 3	KRT18	5.02353e-62	-0.502552	0.996	1	1.69092e-57
Cluster 3	PKIB	6.78369e-62	-0.336643	0.18	0.413	2.28339e-57
Cluster 3	CENPW	1.34201e-61	-0.376067	0.134	0.364	4.51722e-57
Cluster 3	DYNLRB1	1.50364e-61	-0.283901	0.796	0.859	5.06124e-57
Cluster 3	MKI67	3.96605e-61	-0.442538	0.075	0.296	1.33497e-56
Cluster 3	BIRC5	9.23458e-61	-0.359248	0.096	0.322	3.10836e-56
Cluster 3	KLK11	1.93448e-60	-0.306097	0.778	0.863	6.51147e-56
Cluster 3	HSP90AA1	3.0849e-60	-0.596773	0.936	0.955	1.03838e-55
Cluster 3	CYSTM1	1.05743e-59	-0.44039	0.996	0.983	3.55932e-55
Cluster 3	CHMP2B	1.79882e-59	-0.285172	0.648	0.764	6.05483e-55
Cluster 3	SNRPG	2.48148e-59	-0.271106	0.933	0.931	8.35267e-55
Cluster 3	POMP	2.58749e-59	-0.315112	0.911	0.926	8.70949e-55
Cluster 3	PTMA	2.82697e-59	-0.335637	1	0.999	9.51559e-55
Cluster 3	TAX1BP3	4.63118e-59	-0.263441	0.574	0.728	1.55885e-54
Cluster 3	HSPA5	7.56995e-59	-0.435825	0.619	0.75	2.54804e-54
Cluster 3	RALA	4.89501e-58	-0.310896	0.547	0.685	1.64766e-53
Cluster 3	VSIG1	5.79675e-58	-0.409957	0.414	0.594	1.95118e-53
Cluster 3	CCK	3.90672e-57	-0.761637	0.878	0.853	1.315e-52
Cluster 3	ASPH	6.26163e-57	-0.305843	0.853	0.907	2.10767e-52
Cluster 3	TRMT112	9.35699e-56	-0.273904	0.856	0.897	3.14956e-51
Cluster 3	RHOF	2.9612e-55	-0.282705	0.555	0.697	9.9674e-51
Cluster 3	NTN4	6.24291e-55	-0.333142	0.162	0.389	2.10136e-50
Cluster 3	TK1	7.49345e-55	-0.30365	0.119	0.335	2.5223e-50
Cluster 3	VAMP5	7.86079e-55	-0.268536	0.405	0.603	2.64594e-50
Cluster 3	SFN	9.19304e-55	-0.313747	0.328	0.537	3.09438e-50
Cluster 3	AC006262.5	9.24327e-55	-0.287808	0.051	0.258	3.11128e-50
Cluster 3	EIF5	1.01126e-54	-0.301365	0.733	0.81	3.40391e-50
Cluster 3	LINC00152	1.70555e-54	-0.259996	0.305	0.516	5.7409e-50
Cluster 3	KRT8	3.64548e-54	-0.407754	0.998	0.999	1.22707e-49
Cluster 3	MGST3	3.86949e-54	-0.427437	0.854	0.887	1.30247e-49
Cluster 3	TXNDC17	3.87951e-54	-0.324624	0.92	0.941	1.30584e-49
Cluster 3	MSMO1	3.92567e-54	-0.360404	0.756	0.828	1.32138e-49
Cluster 3	TGFA	5.11093e-54	-0.264051	0.246	0.472	1.72034e-49
Cluster 3	BIK	1.22181e-53	-0.273735	0.447	0.628	4.11261e-49
Cluster 3	ITGB4	1.68468e-53	-0.360672	0.736	0.828	5.67062e-49
Cluster 3	CLU	1.71055e-53	0.350685	0.877	0.754	5.75771e-49
Cluster 3	DTYMK	4.46034e-53	-0.356636	0.314	0.511	1.50135e-48
Cluster 3	TOP2A	3.2775e-52	-0.408001	0.064	0.262	1.10321e-47
Cluster 3	SOX9	5.74934e-52	0.262595	0.81	0.648	1.93523e-47
Cluster 3	CDKN3	6.0198e-52	-0.33025	0.112	0.318	2.02626e-47
Cluster 3	UBE2T	9.85786e-52	-0.271186	0.101	0.308	3.31816e-47
Cluster 3	S100A4	8.30198e-51	-0.25382	0.515	0.692	2.79445e-46
Cluster 3	CLIC1	1.02472e-50	-0.311257	0.977	0.969	3.4492e-46
Cluster 3	ANKRD1	6.50403e-50	-0.328355	0.014	0.19	2.18926e-45
Cluster 3	MIR4435-2HG	8.68962e-50	-0.275526	0.417	0.597	2.92492e-45
Cluster 3	CLTB	9.94477e-50	-0.328843	0.774	0.828	3.34741e-45
Cluster 3	CYB5B	1.07789e-49	-0.306452	0.747	0.805	3.62819e-45
Cluster 3	FAM96B	1.15176e-49	-0.292949	0.882	0.896	3.87681e-45
Cluster 3	UBE2C	3.67085e-49	-0.412483	0.046	0.231	1.23561e-44
Cluster 3	ATP6V1G1	6.58782e-49	-0.251034	0.925	0.937	2.21746e-44
Cluster 3	PTTG1	8.65799e-49	-0.529676	0.208	0.404	2.91428e-44
Cluster 3	DHRS9	1.11921e-48	-0.305473	0.102	0.303	3.76726e-44
Cluster 3	ATP6V0E1	1.46939e-48	-0.264661	0.914	0.919	4.94598e-44
Cluster 3	RHEB	2.77673e-48	-0.259533	0.553	0.687	9.34648e-44
Cluster 3	RAB3B	6.77016e-48	-0.280892	0.296	0.494	2.27884e-43
Cluster 3	WDR34	8.86736e-48	-0.256813	0.397	0.572	2.98475e-43
Cluster 3	ADGRG6	1.89787e-47	-0.276474	0.404	0.588	6.38822e-43
Cluster 3	STRA13	1.89959e-47	-0.385395	0.76	0.801	6.39402e-43
Cluster 3	TCEB1	2.92069e-47	-0.25235	0.737	0.802	9.83104e-43
Cluster 3	CLDN7	3.40668e-47	-0.321302	0.8	0.858	1.14669e-42
Cluster 3	ZWINT	7.27301e-47	-0.261388	0.122	0.317	2.4481e-42
Cluster 3	TPI1	1.02834e-46	-0.337623	0.968	0.977	3.46141e-42
Cluster 3	DST	1.37781e-46	-0.27137	0.47	0.644	4.6377e-42
Cluster 3	VNN1	3.47223e-46	-0.260701	0.267	0.472	1.16875e-41
Cluster 3	RRM2	3.63261e-46	-0.26172	0.067	0.251	1.22274e-41
Cluster 3	CENPF	4.66716e-46	-0.336511	0.062	0.245	1.57097e-41
Cluster 3	PRDX1	4.91182e-46	-0.561772	0.885	0.904	1.65332e-41
Cluster 3	GTF2A2	5.17526e-46	-0.272872	0.65	0.737	1.74199e-41
Cluster 3	MGLL	5.63319e-46	-0.256181	0.638	0.736	1.89613e-41
Cluster 3	HSPB11	1.00926e-45	-0.257322	0.473	0.619	3.39717e-41
Cluster 3	H2AFV	1.19799e-45	-0.322925	0.785	0.84	4.03245e-41
Cluster 3	MRPL51	1.27595e-45	-0.253299	0.869	0.891	4.29485e-41
Cluster 3	CNIH4	2.3124e-45	-0.268405	0.515	0.657	7.78353e-41
Cluster 3	CLIC3	4.73771e-45	-0.260385	0.065	0.25	1.59471e-40
Cluster 3	SRSF7	5.28298e-45	-0.293159	0.673	0.765	1.77825e-40
Cluster 3	H2AFJ	6.01231e-45	-0.300042	0.895	0.908	2.02374e-40
Cluster 3	CCNB1	6.3928e-45	-0.264976	0.057	0.236	2.15182e-40
Cluster 3	CDC20	9.15975e-45	-0.271739	0.049	0.224	3.08317e-40
Cluster 3	FDFT1	1.4668e-44	-0.318395	0.758	0.834	4.93725e-40
Cluster 3	PLEC	3.5779e-44	-0.256407	0.514	0.661	1.20432e-39
Cluster 3	VPS29	3.74724e-44	-0.304451	0.572	0.693	1.26132e-39
Cluster 3	ARL6IP1	1.47535e-43	-0.27059	0.848	0.891	4.96604e-39
Cluster 3	HMGCS1	3.21277e-43	-0.356745	0.678	0.76	1.08142e-38
Cluster 3	NUCKS1	4.92697e-43	-0.293146	0.877	0.912	1.65842e-38
Cluster 3	CALR	1.83383e-42	-0.271287	0.923	0.928	6.17268e-38
Cluster 3	FLNB	4.16289e-42	-0.251511	0.507	0.642	1.40123e-37
Cluster 3	EBP	4.67236e-42	-0.340257	0.675	0.768	1.57272e-37
Cluster 3	CARHSP1	5.10982e-42	-0.264082	0.676	0.775	1.71997e-37
Cluster 3	TNFSF15	1.27472e-41	-0.416872	0.374	0.567	4.29072e-37
Cluster 3	PSMA4	1.27702e-41	-0.350281	0.595	0.704	4.29845e-37
Cluster 3	FGFBP1	1.51981e-41	-0.37539	0.407	0.578	5.11569e-37
Cluster 3	SNRPD1	7.2707e-41	-0.288422	0.789	0.821	2.44732e-36
Cluster 3	PSCA	6.17116e-40	-0.489172	0.113	0.291	2.07721e-35
Cluster 3	DBI	8.84704e-40	-0.268095	0.973	0.96	2.97791e-35
Cluster 3	SNRPD3	9.20527e-40	-0.262179	0.643	0.734	3.09849e-35
Cluster 3	ID4	1.10392e-39	-0.252298	0.27	0.458	3.71579e-35
Cluster 3	PLK2	2.79025e-39	-0.260727	0.507	0.654	9.39199e-35
Cluster 3	SMC4	3.36075e-39	-0.296047	0.204	0.372	1.13123e-34
Cluster 3	C19ORF33	9.2799e-39	-0.302705	0.931	0.938	3.12361e-34
Cluster 3	SPRR1B	9.77816e-39	-0.282531	0.026	0.175	3.29133e-34
Cluster 3	SNRPB	1.08828e-38	-0.32384	0.744	0.8	3.66315e-34
Cluster 3	SQLE	4.72083e-38	-0.259072	0.761	0.81	1.58903e-33
Cluster 3	C4ORF48	9.82387e-38	-0.358484	0.703	0.788	3.30672e-33
Cluster 3	ANKRD36C	1.95367e-37	-0.288845	0.213	0.403	6.57606e-33
Cluster 3	UBE2S	3.32226e-37	-0.402407	0.35	0.492	1.11827e-32
Cluster 3	CYR61	2.90971e-36	-0.28237	0.151	0.327	9.79408e-32
Cluster 3	TUBB4B	4.19021e-36	-0.496236	0.751	0.796	1.41043e-31
Cluster 3	SCD	6.60245e-35	-0.401773	0.951	0.944	2.22239e-30
Cluster 3	MANF	8.03099e-35	-0.318162	0.657	0.742	2.70323e-30
Cluster 3	ITGA3	5.57248e-34	-0.310963	0.576	0.686	1.8757e-29
Cluster 3	WBP5	6.19583e-34	-0.255571	0.597	0.727	2.08552e-29
Cluster 3	SRSF2	7.49784e-34	-0.268846	0.774	0.816	2.52377e-29
Cluster 3	NUDC	1.0526e-33	-0.302619	0.645	0.726	3.54306e-29
Cluster 3	PSMB3	5.08726e-33	-0.300087	0.626	0.704	1.71237e-28
Cluster 3	GSTP1	5.41741e-33	-0.34697	0.993	0.998	1.8235e-28
Cluster 3	EIF5A	2.03112e-32	-0.409381	0.726	0.76	6.83675e-28
Cluster 3	SRSF3	3.19645e-32	-0.265489	0.844	0.878	1.07592e-27
Cluster 3	FGF19	3.48604e-32	-0.392282	0.351	0.499	1.1734e-27
Cluster 3	AKR1B10	9.81508e-32	-0.493553	0.452	0.565	3.30375e-27
Cluster 3	ANXA10	2.40555e-31	-0.425343	0.41	0.531	8.09707e-27
Cluster 3	PSMB6	3.10869e-31	-0.28393	0.643	0.719	1.04638e-26
Cluster 3	LDLR	6.02366e-31	-0.252742	0.726	0.791	2.02756e-26
Cluster 3	S100P	9.7775e-31	-0.426889	0.512	0.626	3.29111e-26
Cluster 3	FABP5	1.78853e-30	-0.384318	0.641	0.702	6.02018e-26
Cluster 3	ANXA2	2.35986e-30	-0.339264	0.974	0.986	7.94329e-26
Cluster 3	IFI27	3.93787e-30	-0.792604	0.42	0.53	1.32549e-25
Cluster 3	HSPE1	6.50731e-30	-0.281498	0.966	0.939	2.19036e-25
Cluster 3	RANBP1	6.69214e-30	-0.335551	0.748	0.774	2.25257e-25
Cluster 3	HSP90B1	9.59689e-30	-0.330208	0.92	0.932	3.23031e-25
Cluster 3	ERO1A	1.2124e-29	-0.288832	0.562	0.685	4.08093e-25
Cluster 3	LY6D	2.01978e-29	-0.284619	0.065	0.203	6.79857e-25
Cluster 3	IER3	3.51666e-29	-0.253919	0.546	0.682	1.18371e-24
Cluster 3	DUOXA2	7.63855e-29	-0.365063	0.085	0.226	2.57114e-24
Cluster 3	MDK	1.23353e-28	0.251126	0.838	0.757	4.15205e-24
Cluster 3	ACAT2	1.19786e-26	-0.298632	0.425	0.547	4.03198e-22
Cluster 3	CYCS	2.96824e-25	-0.275948	0.932	0.901	9.9911e-21
Cluster 3	TSPAN8	3.20466e-25	-0.346662	0.988	0.972	1.07869e-20
Cluster 3	MT1E	9.79693e-25	0.316462	0.652	0.538	3.29765e-20
Cluster 3	PPBP	6.33035e-24	-0.552635	0.031	0.133	2.1308e-19
Cluster 3	PI3	1.23108e-23	-0.468551	0.282	0.43	4.14382e-19
Cluster 3	DUOX2	1.50179e-23	-0.266579	0.22	0.375	5.05502e-19
Cluster 3	TUBA1C	2.77193e-23	-0.343333	0.608	0.665	9.33031e-19
Cluster 3	HMGN2	2.10037e-22	-0.408999	0.832	0.832	7.06984e-18
Cluster 3	RAN	2.87781e-22	-0.282257	0.923	0.914	9.6867e-18
Cluster 3	ALDH3A1	5.51277e-22	0.250631	0.613	0.497	1.8556e-17
Cluster 3	AGR2	6.69293e-21	-0.528539	0.981	0.955	2.25284e-16
Cluster 3	SPINK4	7.80406e-21	0.328824	0.879	0.82	2.62685e-16
Cluster 3	LGALS1	3.11788e-20	-0.622511	0.317	0.422	1.04948e-15
Cluster 3	CXCL6	2.57403e-19	-0.392303	0.109	0.222	8.66419e-15
Cluster 3	HMGB2	3.08065e-19	-0.364016	0.233	0.337	1.03695e-14
Cluster 3	GSTO1	5.73518e-19	-0.281347	0.725	0.761	1.93046e-14
Cluster 3	DEK	2.24997e-18	-0.261964	0.718	0.74	7.57341e-14
Cluster 3	DEFB1	1.17567e-17	-0.771714	0.49	0.585	3.95729e-13
Cluster 3	IGFBP5	2.24366e-17	-0.553226	0.028	0.105	7.55216e-13
Cluster 3	MMP7	2.75532e-17	-0.298722	0.256	0.367	9.27441e-13
Cluster 3	ENO1	7.2874e-17	-0.257192	0.898	0.923	2.45294e-12
Cluster 3	APLP2	1.60564e-15	-0.324548	0.906	0.908	5.40457e-11
Cluster 3	TGM2	2.35434e-15	-0.490207	0.487	0.532	7.9247e-11
Cluster 3	PGK1	1.1543e-14	-0.292699	0.818	0.863	3.88537e-10
Cluster 3	CXCL5	2.98805e-14	-0.781776	0.614	0.677	1.00578e-09
Cluster 3	IGFBP6	4.81273e-14	-0.318062	0.635	0.702	1.61996e-09
Cluster 3	KRT19	7.8472e-13	-0.275495	0.999	1	2.64137e-08
Cluster 3	CXCL1	9.94026e-13	-0.409982	0.47	0.576	3.34589e-08
Cluster 3	PMEPA1	8.8103e-12	-0.252449	0.568	0.63	2.96555e-07
Cluster 3	SCGB3A1	3.65041e-10	-0.441971	0.414	0.308	1.22873e-05
Cluster 3	RBP1	4.77041e-06	-0.397284	0.628	0.62	0.160572
Cluster 3	SAT1	9.47361e-06	-0.251737	0.997	0.997	0.318882
Cluster 3	PHGR1	4.33426e-05	-0.32149	0.628	0.616	1
Cluster 3	GABRP	0.000513024	-0.26197	0.245	0.272	1
Cluster 4	TPT1	4.41913e-163	0.299863	1	0.998	1.48748e-158
Cluster 4	RPS10	4.25954e-138	0.375658	0.999	0.946	1.43376e-133
Cluster 4	SLC25A6	1.57064e-121	0.27971	1	0.989	5.28678e-117
Cluster 4	PIGR	4.00696e-87	-1.31472	0.203	0.472	1.34874e-82
Cluster 4	YBX1	2.20572e-86	0.256362	1	0.986	7.42447e-82
Cluster 4	PPDPF	4.72804e-86	0.257586	1	0.992	1.59146e-81
Cluster 4	HLA-A	1.9473e-81	-0.531842	0.871	0.917	6.55461e-77
Cluster 4	PSAP	2.18199e-81	-0.530558	0.796	0.849	7.34456e-77
Cluster 4	ANKRD36C	1.53811e-80	0.413056	0.617	0.364	5.17729e-76
Cluster 4	UQCRB	3.55829e-79	0.280591	1	0.973	1.19772e-74
Cluster 4	CLU	3.01743e-78	-0.681806	0.642	0.777	1.01567e-73
Cluster 4	MYDGF	1.11496e-77	0.274016	0.993	0.924	3.75297e-73
Cluster 4	QSOX1	1.24788e-76	-0.413122	0.776	0.84	4.20037e-72
Cluster 4	AQP5	1.49645e-74	1.02162	0.754	0.623	5.03704e-70
Cluster 4	SFTA2	1.5e-70	0.36311	0.931	0.778	5.04898e-66
Cluster 4	HLA-B	3.76066e-69	-0.610213	0.62	0.756	1.26584e-64
Cluster 4	ARL6IP1	3.3448e-66	-0.332248	0.861	0.89	1.12586e-61
Cluster 4	CTSD	3.90915e-65	-0.51063	0.954	0.938	1.31582e-60
Cluster 4	XRCC4	3.05073e-64	0.290153	0.819	0.61	1.02688e-59
Cluster 4	RP11-1143G9.4	5.47619e-63	-0.718939	0.593	0.759	1.84329e-58
Cluster 4	EIF5A	9.10337e-63	0.432021	0.905	0.742	3.06419e-58
Cluster 4	RBM3	5.61284e-60	0.26552	0.906	0.713	1.88928e-55
Cluster 4	AK1	2.11839e-59	0.250194	0.931	0.753	7.1305e-55
Cluster 4	TCN1	9.20072e-58	-0.445004	0.068	0.277	3.09696e-53
Cluster 4	CCL20	8.99758e-52	-1.58064	0.143	0.348	3.02858e-47
Cluster 4	FGFBP1	1.74736e-51	0.269333	0.747	0.545	5.88162e-47
Cluster 4	LCN2	6.07925e-51	-2.23286	0.507	0.624	2.04628e-46
Cluster 4	CLDN10	4.45985e-50	-0.400668	0.3	0.491	1.50119e-45
Cluster 4	AC090498.1	7.85303e-50	-0.349683	0.804	0.839	2.64333e-45
Cluster 4	LYZ	1.65801e-49	-0.611408	0.994	0.994	5.58086e-45
Cluster 4	ADIRF	6.30751e-49	0.302331	0.994	0.872	2.12311e-44
Cluster 4	ITGB1	3.98962e-48	-0.544022	0.992	0.98	1.3429e-43
Cluster 4	CD44	3.98666e-47	-0.384043	0.516	0.649	1.34191e-42
Cluster 4	CXCL5	2.89253e-45	-1.14846	0.523	0.686	9.73626e-41
Cluster 4	ATP1B1	7.83841e-43	-0.26862	0.992	0.992	2.63841e-38
Cluster 4	IFI6	1.50504e-42	-0.45484	0.341	0.514	5.06598e-38
Cluster 4	PDZK1IP1	1.7127e-42	-0.611468	0.653	0.722	5.76495e-38
Cluster 4	STC1	3.18117e-42	-0.319808	0.094	0.266	1.07078e-37
Cluster 4	DEFB1	1.03316e-41	-0.9279	0.445	0.589	3.47762e-37
Cluster 4	TGOLN2	3.85105e-41	-0.267586	0.735	0.788	1.29626e-36
Cluster 4	TAPBP	7.09498e-41	-0.356649	0.522	0.643	2.38817e-36
Cluster 4	LGALS3BP	1.00419e-40	-0.338936	0.823	0.837	3.38009e-36
Cluster 4	PGK1	1.86715e-40	-0.409101	0.843	0.861	6.28483e-36
Cluster 4	CD74	4.26603e-40	-1.03306	0.321	0.468	1.43595e-35
Cluster 4	HLA-C	6.453e-40	-0.354746	0.928	0.915	2.17208e-35
Cluster 4	HIF1A	1.14677e-39	-0.440031	0.589	0.691	3.86003e-35
Cluster 4	LAMP1	1.54085e-39	-0.2685	0.692	0.734	5.18649e-35
Cluster 4	APLP2	2.00813e-39	-0.448126	0.929	0.906	6.75938e-35
Cluster 4	ALDH1A3	3.87932e-38	-0.902994	0.398	0.525	1.30578e-33
Cluster 4	CD81	4.11764e-38	-0.262395	0.705	0.752	1.386e-33
Cluster 4	ATP1A1	6.58007e-38	-0.326056	0.84	0.847	2.21485e-33
Cluster 4	SLC12A2	9.07432e-38	-0.323829	0.792	0.836	3.05442e-33
Cluster 4	SERPINA5	2.70645e-36	-0.255791	0.139	0.302	9.1099e-32
Cluster 4	RPL36A	3.66552e-35	0.285973	0.964	0.902	1.23381e-30
Cluster 4	B2M	3.99512e-35	-0.504627	1	0.999	1.34476e-30
Cluster 4	FXYD2	4.0721e-35	-0.462777	0.037	0.175	1.37067e-30
Cluster 4	LRP1	5.60322e-35	-0.290829	0.562	0.659	1.88604e-30
Cluster 4	LGALS1	6.25305e-35	-0.622968	0.261	0.427	2.10478e-30
Cluster 4	RP11-492E3.2	1.09564e-34	-0.61873	0.213	0.366	3.68793e-30
Cluster 4	JUND	4.39665e-34	-0.282526	0.588	0.654	1.47991e-29
Cluster 4	KLK7	6.72602e-34	-0.267122	0.113	0.271	2.26398e-29
Cluster 4	APP	4.03447e-33	-0.386755	0.923	0.914	1.358e-28
Cluster 4	PAM	6.90196e-32	-0.258652	0.285	0.434	2.3232e-27
Cluster 4	HLA-DRA	9.15666e-32	-0.260918	0.011	0.126	3.08213e-27
Cluster 4	TNFAIP2	1.0879e-31	-0.680975	0.214	0.36	3.66186e-27
Cluster 4	DUOX2	3.20152e-30	-0.446525	0.222	0.375	1.07763e-25
Cluster 4	SERPINA1	2.73695e-29	-0.653211	0.774	0.803	9.21257e-25
Cluster 4	CXCL2	7.52602e-29	-0.496456	0.233	0.385	2.53326e-24
Cluster 4	AGRN	1.24608e-28	-0.265771	0.811	0.793	4.19431e-24
Cluster 4	LIPH	1.65652e-28	-0.294277	0.296	0.438	5.57584e-24
Cluster 4	MMP7	3.08171e-28	-0.375104	0.232	0.37	1.0373e-23
Cluster 4	PCSK1N	9.04254e-28	-0.366278	0.383	0.512	3.04372e-23
Cluster 4	TFF2	2.22754e-27	0.306725	0.919	0.786	7.4979e-23
Cluster 4	CST3	4.69098e-27	-0.389159	0.993	0.981	1.57898e-22
Cluster 4	CCL28	4.74958e-27	-0.303275	0.149	0.282	1.59871e-22
Cluster 4	APOL1	9.82205e-27	-0.251136	0.216	0.355	3.3061e-22
Cluster 4	UBE2C	2.18769e-26	-0.371263	0.101	0.226	7.36378e-22
Cluster 4	ITM2B	1.07603e-25	-0.297635	0.906	0.888	3.6219e-21
Cluster 4	HSPG2	1.18031e-25	-0.343794	0.753	0.768	3.97291e-21
Cluster 4	TOP2A	1.29934e-25	-0.350843	0.132	0.256	4.37358e-21
Cluster 4	IL32	9.84038e-25	-0.262956	0.551	0.68	3.31227e-20
Cluster 4	MUC1	2.33279e-24	-0.331081	0.126	0.249	7.85218e-20
Cluster 4	TMEM59	1.005e-22	-0.298816	0.949	0.926	3.38284e-18
Cluster 4	GRN	6.91047e-22	-0.269568	0.71	0.727	2.32606e-17
Cluster 4	BNIP3	1.99454e-21	-0.27976	0.269	0.387	6.71363e-17
Cluster 4	CXCL1	5.50617e-21	-0.682055	0.467	0.576	1.85338e-16
Cluster 4	SDC4	2.55048e-20	-0.331539	0.474	0.56	8.58492e-16
Cluster 4	IGFBP5	2.77195e-20	-0.530596	0.022	0.106	9.33038e-16
Cluster 4	TIMP2	9.88111e-20	-0.366588	0.614	0.651	3.32598e-15
Cluster 4	MKI67	9.98351e-20	-0.311727	0.178	0.286	3.36045e-15
Cluster 4	CXCL6	8.20291e-19	-0.509823	0.122	0.221	2.7611e-14
Cluster 4	PMEPA1	2.40278e-17	-0.339098	0.594	0.628	8.08775e-13
Cluster 4	CXCL3	1.44259e-16	-0.4049	0.499	0.59	4.85575e-12
Cluster 4	ERO1A	1.46775e-16	-0.253328	0.635	0.678	4.94043e-12
Cluster 4	XIST	1.70393e-16	-0.253169	0.113	0.212	5.73542e-12
Cluster 4	IFI27	2.09452e-16	-0.480777	0.419	0.53	7.05016e-12
Cluster 4	PPBP	3.81979e-16	-0.543635	0.052	0.131	1.28574e-11
Cluster 4	NMT1	4.93705e-16	-0.255904	0.484	0.545	1.66181e-11
Cluster 4	NTN4	1.8089e-15	-0.256796	0.283	0.377	6.08875e-11
Cluster 4	HMGB2	2.03133e-15	-0.359275	0.252	0.335	6.83746e-11
Cluster 4	WFDC2	2.29019e-15	-0.510928	0.237	0.328	7.70877e-11
Cluster 4	IGFBP3	3.66932e-15	-0.269075	0.229	0.33	1.23509e-10
Cluster 4	PI3	2.19997e-14	-0.563291	0.34	0.424	7.40509e-10
Cluster 4	DCBLD2	4.87329e-13	-0.256436	0.874	0.85	1.64035e-08
Cluster 4	ATP5I	2.93512e-11	-0.265953	0.995	0.974	9.87962e-07
Cluster 4	TNFSF15	3.30133e-11	-0.388983	0.514	0.553	1.11123e-06
Cluster 4	SAT1	5.1921e-11	-0.270176	1	0.996	1.74766e-06
Cluster 4	IFITM3	6.77196e-11	0.268314	0.803	0.719	2.27944e-06
Cluster 4	SCGB3A1	8.24072e-11	-0.994249	0.247	0.324	2.77383e-06
Cluster 4	SCD	2.17454e-10	-0.311098	0.984	0.941	7.31949e-06
Cluster 4	C4ORF48	3.38845e-10	-0.282545	0.823	0.776	1.14055e-05
Cluster 4	CKS1B	4.67946e-10	-0.322118	0.684	0.658	1.57511e-05
Cluster 4	CXCL8	5.55111e-10	-0.387395	0.563	0.619	1.8685e-05
Cluster 4	NDRG1	1.63983e-09	-0.341517	0.439	0.491	5.51967e-05
Cluster 4	IGFBP6	5.01933e-09	-0.301214	0.687	0.697	0.000168951
Cluster 4	TFPI2	6.06855e-09	-0.529668	0.45	0.491	0.000204267
Cluster 4	TACSTD2	1.54141e-08	-0.318375	0.898	0.845	0.00051884
Cluster 4	MT1X	1.42733e-07	-0.26321	0.282	0.339	0.0048044
Cluster 4	SNHG25	8.50844e-07	-0.296559	0.653	0.634	0.0286394
Cluster 4	ZG16B	1.1222e-06	-0.392428	0.5	0.526	0.0377732
Cluster 4	MMP1	1.21193e-06	-0.495261	0.814	0.732	0.0407935
Cluster 4	RBP1	2.81603e-06	-0.364453	0.604	0.623	0.0947875
Cluster 4	HES1	6.40815e-06	-0.363481	0.663	0.663	0.215698
Cluster 4	TUBB4B	1.39884e-05	-0.333155	0.838	0.788	0.470851
Cluster 4	UBE2S	4.7011e-05	-0.26124	0.488	0.478	1
Cluster 4	FGF19	4.71981e-05	-0.264916	0.471	0.488	1
Cluster 5	KRT19	0	1.12691	1	1	0
Cluster 5	PRDX1	0	1.10496	0.993	0.894	0
Cluster 5	AGR2	0	1.09002	0.999	0.953	0
Cluster 5	KRT8	0	1.0784	1	0.999	0
Cluster 5	ANXA2	0	0.987516	1	0.984	0
Cluster 5	CD63	0	0.889677	1	0.987	0
Cluster 5	PPIB	0	0.856109	0.992	0.919	0
Cluster 5	ATP5B	0	0.837939	0.976	0.838	0
Cluster 5	EPCAM	0	0.807827	0.981	0.838	0
Cluster 5	MGST3	0	0.766891	0.99	0.875	0
Cluster 5	MYL12B	2.95702e-305	0.682465	1	0.976	9.95334e-301
Cluster 5	FTH1	5.8032e-294	-0.475161	1	0.999	1.95336e-289
Cluster 5	TMEM59	6.42481e-292	0.699552	0.988	0.923	2.16259e-287
Cluster 5	PSMA4	1.55708e-291	0.731147	0.92	0.674	5.24111e-287
Cluster 5	TSPAN8	1.92079e-290	0.896721	0.995	0.972	6.46537e-286
Cluster 5	LGALS3	3.65418e-290	0.702511	0.973	0.835	1.23e-285
Cluster 5	MGST2	3.31439e-282	0.661973	0.968	0.819	1.11562e-277
Cluster 5	GSTP1	1.21508e-278	0.685676	1	0.997	4.08996e-274
Cluster 5	ETFB	1.05439e-277	0.611469	0.978	0.844	3.54907e-273
Cluster 5	UBB	1.60154e-276	0.585833	0.995	0.959	5.3908e-272
Cluster 5	MYL12A	2.07304e-276	0.620986	0.992	0.959	6.97786e-272
Cluster 5	AKR1C3	7.77182e-274	0.778639	0.862	0.539	2.616e-269
Cluster 5	SKP1	1.36165e-271	0.602217	0.978	0.909	4.58332e-267
Cluster 5	KRT18	1.42311e-269	1.10258	0.999	0.999	4.7902e-265
Cluster 5	PSMB3	2.82298e-267	0.613862	0.947	0.674	9.50214e-263
Cluster 5	MDH1	1.89931e-260	0.622072	0.856	0.52	6.39307e-256
Cluster 5	PSMB1	5.9165e-260	0.598256	0.951	0.774	1.99149e-255
Cluster 5	PPIA	6.6155e-256	0.511336	1	0.995	2.22678e-251
Cluster 5	HSP90AA1	2.77433e-255	0.703712	0.995	0.95	9.3384e-251
Cluster 5	FDPS	5.89653e-252	0.761461	0.963	0.839	1.98477e-247
Cluster 5	HSP90B1	2.85724e-248	0.793306	0.976	0.927	9.61746e-244
Cluster 5	ANXA4	1.92923e-247	0.589118	1	0.98	6.49378e-243
Cluster 5	PDIA3	5.41911e-247	0.641849	0.938	0.802	1.82407e-242
Cluster 5	GSTO1	1.46821e-244	0.725455	0.935	0.741	4.94201e-240
Cluster 5	ARPC3	2.16734e-239	0.51845	0.984	0.924	7.29526e-235
Cluster 5	PSMB6	3.37746e-239	0.584913	0.93	0.693	1.13685e-234
Cluster 5	ATP5C1	8.73806e-239	0.56404	0.963	0.811	2.94123e-234
Cluster 5	COPE	1.12924e-235	0.542469	0.944	0.792	3.80103e-231
Cluster 5	PPA2	1.79888e-235	0.586433	0.831	0.523	6.05502e-231
Cluster 5	KRT7	2.96055e-233	1.03957	0.986	0.96	9.96523e-229
Cluster 5	ATP5A1	2.5738e-231	0.562929	0.966	0.856	8.66341e-227
Cluster 5	PRDX2	3.31827e-231	0.542778	0.994	0.916	1.11693e-226
Cluster 5	HSP90AB1	4.79448e-231	0.578272	0.992	0.951	1.61382e-226
Cluster 5	ITM2B	1.5806e-226	0.581591	0.98	0.881	5.32032e-222
Cluster 5	CD9	3.1486e-224	0.753252	0.91	0.764	1.05982e-219
Cluster 5	PSMA3	4.73489e-223	0.551043	0.825	0.499	1.59376e-218
Cluster 5	TALDO1	1.53769e-221	0.618118	0.916	0.727	5.17588e-217
Cluster 5	TIMP1	2.21674e-221	0.645943	0.959	0.792	7.46155e-217
Cluster 5	PSMA7	5.63454e-221	0.548497	0.972	0.834	1.89658e-216
Cluster 5	LGALS4	1.87787e-219	0.678568	0.975	0.852	6.32091e-215
Cluster 5	ANXA10	2.26062e-219	0.969387	0.793	0.495	7.60924e-215
Cluster 5	RPLP1	1.53111e-211	-0.333862	1	1	5.15373e-207
Cluster 5	NDUFC2	3.05042e-209	0.516594	0.963	0.836	1.02677e-204
Cluster 5	PRDX4	1.01928e-208	0.514959	0.88	0.569	3.43089e-204
Cluster 5	MYL6	9.95602e-208	0.510526	0.999	0.991	3.3512e-203
Cluster 5	ANXA3	2.73973e-203	0.77957	0.856	0.687	9.22192e-199
Cluster 5	PSME2	1.14885e-202	0.540923	0.927	0.706	3.86702e-198
Cluster 5	S100A11	7.02174e-202	0.509758	0.999	0.992	2.36352e-197
Cluster 5	NDUFA9	1.32915e-201	0.439369	0.712	0.339	4.47392e-197
Cluster 5	CLIC1	3.59862e-201	0.494432	0.993	0.967	1.2113e-196
Cluster 5	TECR	5.22807e-198	0.538923	0.9	0.695	1.75977e-193
Cluster 5	LDHB	1.45082e-197	0.550449	0.984	0.944	4.88347e-193
Cluster 5	HLA-A	1.57686e-197	0.57758	0.99	0.906	5.3077e-193
Cluster 5	RPL15	1.66328e-196	-0.280972	1	0.999	5.59861e-192
Cluster 5	RPS19	2.80685e-196	-0.357296	1	1	9.44787e-192
Cluster 5	CTSE	3.08151e-190	0.532914	0.963	0.839	1.03724e-185
Cluster 5	TSPAN1	8.85136e-189	0.595557	0.899	0.77	2.97937e-184
Cluster 5	ENO1	3.21429e-188	0.621956	0.986	0.914	1.08193e-183
Cluster 5	COX6A1	4.49646e-188	0.399641	1	0.986	1.51351e-183
Cluster 5	PSMA5	9.48038e-186	0.51836	0.859	0.635	3.1911e-181
Cluster 5	RPS13	1.08836e-185	-0.35933	1	0.997	3.66342e-181
Cluster 5	GSTM3	6.45391e-185	0.631018	0.837	0.589	2.17239e-180
Cluster 5	MDH2	6.68009e-182	0.477862	0.921	0.752	2.24852e-177
Cluster 5	SLC25A3	1.38692e-181	0.441022	0.986	0.956	4.66838e-177
Cluster 5	RPL13A	5.86702e-181	-0.277987	1	1	1.97484e-176
Cluster 5	TM4SF4	2.42756e-180	0.714981	0.994	0.984	8.17117e-176
Cluster 5	TUBB4B	2.63409e-180	0.634625	0.917	0.781	8.86636e-176
Cluster 5	RPL12	1.14076e-179	-0.344104	1	0.998	3.83979e-175
Cluster 5	ATP5O	1.18981e-178	0.45014	0.971	0.899	4.0049e-174
Cluster 5	CCT5	1.49243e-177	0.554966	0.787	0.53	5.02351e-173
Cluster 5	TMBIM6	1.99809e-177	0.360263	0.999	0.986	6.72557e-173
Cluster 5	UQCRC1	3.81686e-177	0.485611	0.832	0.555	1.28475e-172
Cluster 5	CALM2	1.37186e-176	0.414178	0.997	0.99	4.61768e-172
Cluster 5	LAPTM4A	3.37453e-176	0.475381	0.933	0.792	1.13587e-171
Cluster 5	RAB11A	3.42325e-176	0.460185	0.954	0.893	1.15227e-171
Cluster 5	SPCS2	5.79713e-176	0.487403	0.917	0.739	1.95131e-171
Cluster 5	NDUFB8	8.55547e-175	0.452577	0.92	0.717	2.87977e-170
Cluster 5	RPL13	1.06444e-174	-0.251639	1	0.999	3.58292e-170
Cluster 5	MVP	1.9929e-174	0.512312	0.761	0.483	6.7081e-170
Cluster 5	CFL1	4.76274e-174	0.410032	1	0.99	1.60314e-169
Cluster 5	NANS	3.82782e-173	0.477879	0.782	0.501	1.28844e-168
Cluster 5	RPS18	3.90802e-173	-0.324555	1	0.999	1.31544e-168
Cluster 5	EIF6	3.96823e-173	0.493665	0.871	0.69	1.33571e-168
Cluster 5	ECH1	2.04981e-172	0.488961	0.865	0.582	6.89967e-168
Cluster 5	RPL29	3.63217e-172	-0.300671	0.999	0.999	1.22259e-167
Cluster 5	TSPO	4.16956e-172	0.358341	0.998	0.992	1.40348e-167
Cluster 5	RPS28	2.74701e-171	-0.521488	1	0.999	9.24643e-167
Cluster 5	UBC	1.10339e-170	0.503382	0.972	0.924	3.71401e-166
Cluster 5	TMA7	1.71342e-170	-0.454085	0.986	0.99	5.76736e-166
Cluster 5	SSBP1	3.6214e-170	0.455286	0.909	0.728	1.21896e-165
Cluster 5	RPL18A	7.83067e-170	-0.275738	1	0.998	2.6358e-165
Cluster 5	ERP44	8.51548e-169	0.410771	0.686	0.357	2.86631e-164
Cluster 5	C1GALT1C1	4.68749e-167	0.327055	0.553	0.214	1.57781e-162
Cluster 5	RPL27A	3.41831e-166	-0.252251	1	0.999	1.1506e-161
Cluster 5	CCT8	1.06749e-165	0.509315	0.83	0.619	3.59318e-161
Cluster 5	CCT2	2.24994e-165	0.500515	0.814	0.567	7.57329e-161
Cluster 5	RPS14	3.29891e-165	-0.298996	1	1	1.11041e-160
Cluster 5	DAD1	6.73636e-165	0.443679	0.976	0.897	2.26746e-160
Cluster 5	SERF2	7.0839e-165	-0.340596	1	0.998	2.38444e-160
Cluster 5	SUCLG1	1.65729e-164	0.466783	0.793	0.517	5.57843e-160
Cluster 5	SPINT2	2.73235e-164	0.374975	0.998	0.984	9.1971e-160
Cluster 5	FDFT1	9.1274e-164	0.545343	0.926	0.818	3.07228e-159
Cluster 5	RPLP2	1.74772e-163	-0.284009	1	1	5.88283e-159
Cluster 5	NUDC	3.10353e-163	0.539195	0.868	0.706	1.04465e-158
Cluster 5	RPS2	9.34628e-163	-0.378699	1	0.999	3.14596e-158
Cluster 5	RPN2	3.59878e-162	0.4658	0.886	0.696	1.21135e-157
Cluster 5	RPS12	3.34019e-161	-0.279228	1	0.999	1.12431e-156
Cluster 5	HSPA5	6.27795e-160	0.721838	0.88	0.726	2.11316e-155
Cluster 5	REEP5	1.59518e-159	0.453999	0.877	0.69	5.36937e-155
Cluster 5	PSMD6	3.64367e-158	0.406993	0.666	0.349	1.22646e-153
Cluster 5	EEF1A1	5.01933e-157	-0.292694	1	1	1.68951e-152
Cluster 5	RPL28	8.73771e-157	-0.259501	1	0.999	2.94111e-152
Cluster 5	PSMC4	7.80826e-156	0.433364	0.686	0.378	2.62826e-151
Cluster 5	ACTB	2.40056e-155	0.562327	1	0.995	8.0803e-151
Cluster 5	COX5B	1.0068e-154	0.345074	0.998	0.981	3.38889e-150
Cluster 5	CAPG	1.43189e-154	0.453802	0.738	0.429	4.81975e-150
Cluster 5	HEXB	2.70355e-154	0.43971	0.736	0.423	9.10014e-150
Cluster 5	MRPL13	5.74443e-154	0.411159	0.75	0.438	1.93357e-149
Cluster 5	ATPIF1	7.63336e-154	0.368572	0.994	0.964	2.56939e-149
Cluster 5	RPL11	1.07869e-153	-0.260858	1	0.999	3.63086e-149
Cluster 5	ETFA	2.47575e-153	0.439703	0.794	0.542	8.33337e-149
Cluster 5	TUFM	2.99935e-153	0.454647	0.912	0.811	1.00958e-148
Cluster 5	NDUFS2	2.16372e-152	0.442343	0.7	0.421	7.28307e-148
Cluster 5	NQO1	1.34584e-151	0.640909	0.878	0.658	4.53009e-147
Cluster 5	JUN	1.38994e-151	-0.619328	0.45	0.781	4.67855e-147
Cluster 5	ATP5G3	5.54639e-151	0.403613	0.997	0.976	1.86691e-146
Cluster 5	CCT7	6.83711e-151	0.467422	0.812	0.576	2.30137e-146
Cluster 5	POMP	8.65384e-151	0.398811	0.982	0.92	2.91288e-146
Cluster 5	RPL32	6.10213e-149	-0.267049	1	0.999	2.05398e-144
Cluster 5	SDHB	1.0075e-148	0.432045	0.8	0.566	3.39125e-144
Cluster 5	MANF	1.43897e-148	0.562684	0.887	0.721	4.84359e-144
Cluster 5	EBP	1.53959e-148	0.493004	0.92	0.745	5.18225e-144
Cluster 5	ACAT2	3.1847e-148	0.546616	0.768	0.515	1.07197e-143
Cluster 5	ATP5F1	4.20064e-148	0.423006	0.91	0.796	1.41393e-143
Cluster 5	NDUFV2	5.56623e-148	0.400787	0.929	0.809	1.87359e-143
Cluster 5	PDIA6	7.42661e-148	0.498799	0.926	0.83	2.4998e-143
Cluster 5	ALDOA	5.02656e-146	0.433654	0.998	0.989	1.69194e-141
Cluster 5	RPS8	1.45281e-145	-0.306861	1	0.999	4.89017e-141
Cluster 5	RPL23A	4.75347e-145	-0.252197	0.999	0.998	1.60002e-140
Cluster 5	FTL	5.27336e-145	-0.533715	1	0.999	1.77501e-140
Cluster 5	SERPINB6	6.3951e-145	0.458626	0.853	0.685	2.15259e-140
Cluster 5	GHITM	6.55917e-145	0.415827	0.899	0.776	2.20782e-140
Cluster 5	SSB	8.25785e-145	0.459891	0.791	0.56	2.77959e-140
Cluster 5	PKM	5.35243e-144	0.428853	0.991	0.978	1.80163e-139
Cluster 5	HLA-C	2.13259e-143	0.412701	0.981	0.91	7.17828e-139
Cluster 5	EIF3I	1.22151e-141	0.428661	0.886	0.738	4.11161e-137
Cluster 5	PGK1	1.41239e-141	0.621722	0.945	0.851	4.75409e-137
Cluster 5	CLDN7	8.49112e-141	0.46132	0.94	0.845	2.85811e-136
Cluster 5	FOS	2.58206e-139	-0.561241	0.711	0.891	8.6912e-135
Cluster 5	UQCRC2	4.62395e-139	0.432156	0.839	0.651	1.55642e-134
Cluster 5	AKR7A3	5.72477e-139	0.512842	0.888	0.681	1.92696e-134
Cluster 5	RPS25	1.04843e-138	-0.254156	1	0.998	3.52901e-134
Cluster 5	RPS5	2.17989e-138	-0.264194	1	0.999	7.33752e-134
Cluster 5	ERP29	6.03053e-138	0.406519	0.961	0.884	2.02987e-133
Cluster 5	NDUFS3	2.63611e-137	0.428136	0.778	0.536	8.87316e-133
Cluster 5	TXN	2.91047e-137	0.38266	0.996	0.978	9.79663e-133
Cluster 5	ATP5H	3.81525e-137	0.375028	0.958	0.861	1.28421e-132
Cluster 5	S100A10	6.1968e-136	0.466759	0.998	0.986	2.08584e-131
Cluster 5	LGALS3BP	1.70987e-135	0.424196	0.95	0.825	5.75542e-131
Cluster 5	ECHS1	2.02619e-135	0.420742	0.846	0.67	6.82014e-131
Cluster 5	TPI1	6.64881e-135	0.44962	0.995	0.974	2.23799e-130
Cluster 5	VPS29	1.20501e-134	0.427539	0.837	0.668	4.05605e-130
Cluster 5	SSR4	1.4239e-134	0.343302	0.996	0.98	4.79284e-130
Cluster 5	UQCRFS1	2.61494e-134	0.390892	0.927	0.826	8.80188e-130
Cluster 5	RPL34	4.38016e-134	-0.484427	1	0.999	1.47436e-129
Cluster 5	PRDX6	2.71789e-133	0.396202	0.938	0.853	9.14843e-129
Cluster 5	RPL37A	2.19033e-131	-0.348374	1	1	7.37267e-127
Cluster 5	CA9	2.28156e-131	0.684989	0.794	0.542	7.67974e-127
Cluster 5	SLPI	6.83475e-131	0.59035	0.957	0.905	2.30058e-126
Cluster 5	GMDS	1.92138e-130	0.43682	0.888	0.698	6.46738e-126
Cluster 5	UBXN4	2.34926e-130	0.408756	0.892	0.748	7.90762e-126
Cluster 5	RPL41	8.54009e-130	-0.343191	1	0.999	2.8746e-125
Cluster 5	SOD1	1.3574e-129	0.434867	0.969	0.913	4.56902e-125
Cluster 5	PSMD8	1.84057e-129	0.407969	0.848	0.672	6.19536e-125
Cluster 5	FUCA2	2.0959e-129	0.413537	0.763	0.528	7.0548e-125
Cluster 5	TMEM50A	6.30537e-129	0.382103	0.867	0.688	2.12239e-124
Cluster 5	NDUFA12	7.47985e-129	0.382161	0.873	0.696	2.51772e-124
Cluster 5	PPIC	6.34434e-128	0.410217	0.877	0.752	2.1355e-123
Cluster 5	RPS29	5.44441e-127	-0.4008	1	0.999	1.83259e-122
Cluster 5	LRPAP1	1.72898e-126	0.392802	0.85	0.678	5.81975e-122
Cluster 5	CD47	1.15663e-125	0.443319	0.82	0.608	3.8932e-121
Cluster 5	RPS4X	2.13228e-125	-0.327106	1	0.997	7.17726e-121
Cluster 5	DHRS7	3.5911e-124	0.342161	0.664	0.357	1.20876e-119
Cluster 5	PSMB2	1.56486e-123	0.372794	0.853	0.648	5.26731e-119
Cluster 5	RPS27	4.7245e-123	-0.498593	1	0.999	1.59027e-118
Cluster 5	AADAC	1.44053e-122	0.301644	0.415	0.156	4.84883e-118
Cluster 5	ORMDL2	1.50014e-122	0.37124	0.767	0.521	5.04947e-118
Cluster 5	OST4	3.52534e-122	-0.420595	0.98	0.988	1.18663e-117
Cluster 5	ANXA5	1.03377e-121	0.39792	0.94	0.883	3.47966e-117
Cluster 5	LMNA	1.86322e-121	0.40935	0.928	0.828	6.2716e-117
Cluster 5	NDUFB9	3.25432e-121	0.348412	0.951	0.89	1.0954e-116
Cluster 5	C9ORF16	3.28331e-121	-0.570526	0.921	0.954	1.10516e-116
Cluster 5	PDHB	3.42686e-121	0.349816	0.663	0.388	1.15348e-116
Cluster 5	RPS15A	5.14738e-121	-0.281981	1	0.998	1.73261e-116
Cluster 5	CYC1	8.86884e-121	0.406388	0.905	0.75	2.98525e-116
Cluster 5	RPL36	1.23361e-120	-0.302428	1	0.999	4.15233e-116
Cluster 5	ACADVL	1.27812e-120	0.38653	0.89	0.74	4.30216e-116
Cluster 5	MYDGF	4.23915e-120	0.377635	0.967	0.927	1.4269e-115
Cluster 5	TXNDC17	7.40774e-120	0.374	0.969	0.936	2.49344e-115
Cluster 5	C1QBP	3.29913e-119	0.430787	0.916	0.814	1.11049e-114
Cluster 5	RPS23	1.14997e-118	-0.251576	1	0.999	3.8708e-114
Cluster 5	RPS3	4.15519e-118	-0.257249	1	0.998	1.39864e-113
Cluster 5	MCTS1	8.07628e-118	0.345803	0.741	0.486	2.71848e-113
Cluster 5	CKMT1A	3.27288e-117	0.25347	0.461	0.193	1.10165e-112
Cluster 5	NDUFB11	3.28846e-117	0.314584	0.965	0.926	1.10689e-112
Cluster 5	EMC3	3.53312e-117	0.31818	0.661	0.382	1.18925e-112
Cluster 5	MRPL22	7.92496e-117	0.328816	0.739	0.461	2.66754e-112
Cluster 5	EMC7	1.02227e-116	0.36631	0.73	0.482	3.44096e-112
Cluster 5	SLC22A18	1.15544e-116	0.411762	0.846	0.663	3.88921e-112
Cluster 5	ATP6V0B	2.69297e-116	0.415263	0.935	0.866	9.06452e-112
Cluster 5	DPM1	3.15934e-115	0.342942	0.644	0.372	1.06344e-110
Cluster 5	BRI3	9.90906e-115	-0.41481	0.753	0.878	3.33539e-110
Cluster 5	ACAA1	1.05078e-114	0.36936	0.834	0.681	3.53694e-110
Cluster 5	NDUFS5	2.85339e-114	0.315922	0.995	0.959	9.60451e-110
Cluster 5	FXYD3	1.05792e-113	0.353568	0.992	0.972	3.56095e-109
Cluster 5	PARK7	1.19757e-113	0.344048	0.966	0.905	4.03101e-109
Cluster 5	PRDX5	4.76892e-113	0.326176	0.982	0.951	1.60522e-108
Cluster 5	EIF4A3	2.69375e-112	0.262935	0.499	0.22	9.06717e-108
Cluster 5	NAPRT	3.57878e-112	0.377275	0.764	0.529	1.20462e-107
Cluster 5	GUK1	3.58758e-112	-0.335079	0.972	0.988	1.20758e-107
Cluster 5	MRPL47	5.50664e-112	0.353595	0.718	0.462	1.85354e-107
Cluster 5	CBR1	5.7918e-112	0.359326	0.793	0.559	1.94952e-107
Cluster 5	CAMK2N1	1.73363e-111	-0.408362	0.818	0.895	5.83541e-107
Cluster 5	TMEM45B	2.24656e-111	0.369539	0.822	0.629	7.56193e-107
Cluster 5	COX6C	3.55298e-111	0.333936	0.995	0.977	1.19593e-106
Cluster 5	HIST1H4C	4.132e-111	-0.856531	0.583	0.795	1.39083e-106
Cluster 5	PSMB5	6.03386e-111	0.350074	0.928	0.858	2.031e-106
Cluster 5	BLVRB	7.60333e-111	0.423064	0.792	0.581	2.55928e-106
Cluster 5	NDUFV1	1.40048e-110	0.33792	0.744	0.5	4.71401e-106
Cluster 5	SDCBP2	1.89258e-110	0.419808	0.686	0.454	6.37044e-106
Cluster 5	TSFM	3.08725e-110	0.254717	0.5	0.226	1.03917e-105
Cluster 5	DCAF13	3.79277e-110	0.259885	0.469	0.203	1.27665e-105
Cluster 5	PSMD7	1.05783e-109	0.349836	0.792	0.587	3.56067e-105
Cluster 5	NDUFS7	1.33841e-109	0.344416	0.888	0.736	4.5051e-105
Cluster 5	DECR1	2.13503e-109	0.346065	0.736	0.51	7.18652e-105
Cluster 5	GGH	3.18475e-109	0.288556	0.49	0.218	1.07199e-104
Cluster 5	PSMC2	3.984e-109	0.2823	0.569	0.294	1.34101e-104
Cluster 5	PDHA1	1.09761e-108	0.331048	0.615	0.348	3.69455e-104
Cluster 5	COPS6	1.15713e-107	0.347466	0.729	0.488	3.89491e-103
Cluster 5	FOSB	1.20003e-107	-0.450325	0.268	0.602	4.03931e-103
Cluster 5	FAM162A	1.84876e-107	0.383085	0.904	0.739	6.22291e-103
Cluster 5	HSD17B10	2.12775e-107	0.359955	0.753	0.534	7.16202e-103
Cluster 5	PRMT1	4.07735e-107	0.357784	0.729	0.502	1.37243e-102
Cluster 5	TM4SF1	9.80355e-107	0.791475	0.959	0.913	3.29988e-102
Cluster 5	WBSCR22	1.05009e-106	0.346147	0.722	0.485	3.5346e-102
Cluster 5	POLR2G	2.00238e-106	0.334271	0.714	0.462	6.74001e-102
Cluster 5	RPL3	2.38312e-106	-0.250431	1	0.999	8.02158e-102
Cluster 5	OCIAD1	1.19569e-105	0.3458	0.863	0.739	4.0247e-101
Cluster 5	CHMP2A	1.22415e-105	0.325368	0.895	0.767	4.1205e-101
Cluster 5	NME1	2.30039e-105	0.394531	0.842	0.683	7.74311e-101
Cluster 5	BCAP31	3.18604e-105	0.342309	0.896	0.786	1.07242e-100
Cluster 5	RABAC1	5.12879e-105	0.348003	0.948	0.881	1.72635e-100
Cluster 5	MAGED2	1.81813e-104	0.315601	0.622	0.354	6.11984e-100
Cluster 5	AIMP1	2.80607e-104	0.355991	0.756	0.536	9.44523e-100
Cluster 5	PSMA1	5.64718e-104	0.333376	0.85	0.696	1.90084e-99
Cluster 5	RAN	5.91751e-104	0.321573	0.97	0.91	1.99183e-99
Cluster 5	MGST1	2.70564e-103	0.459895	0.923	0.8	9.10717e-99
Cluster 5	C14ORF166	2.14017e-102	0.318775	0.903	0.78	7.20382e-98
Cluster 5	NDUFB4	2.2296e-102	0.311776	0.963	0.892	7.50482e-98
Cluster 5	DDRGK1	6.23898e-102	0.339684	0.782	0.579	2.10004e-97
Cluster 5	ARF4	8.56179e-102	0.348301	0.889	0.789	2.8819e-97
Cluster 5	TM4SF5	1.48767e-101	0.39472	0.612	0.366	5.00751e-97
Cluster 5	HACD3	1.61819e-101	0.365582	0.793	0.609	5.44684e-97
Cluster 5	EXOSC7	2.64392e-101	0.280026	0.544	0.278	8.89944e-97
Cluster 5	HMGN1	2.65522e-101	-0.333481	0.975	0.987	8.93747e-97
Cluster 5	TMEM205	8.33405e-101	0.336282	0.814	0.614	2.80524e-96
Cluster 5	SERPINB1	1.07061e-100	0.387061	0.914	0.829	3.60367e-96
Cluster 5	NDUFAB1	1.08505e-100	0.33168	0.899	0.756	3.65228e-96
Cluster 5	AIMP2	2.45124e-100	0.267159	0.49	0.238	8.25088e-96
Cluster 5	COX5A	3.46437e-100	0.296335	0.981	0.926	1.16611e-95
Cluster 5	LMAN2	6.18194e-100	0.326591	0.879	0.763	2.08084e-95
Cluster 5	ALDH1A1	7.56939e-100	0.37316	0.722	0.502	2.54786e-95
Cluster 5	AHSA1	1.99264e-99	0.316062	0.645	0.402	6.70723e-95
Cluster 5	ADH5	2.27247e-99	0.305049	0.715	0.484	7.64914e-95
Cluster 5	AKR1B10	2.4971e-99	0.746964	0.735	0.538	8.40524e-95
Cluster 5	SULT2B1	2.61835e-99	0.292729	0.503	0.252	8.81335e-95
Cluster 5	ALG5	1.5942e-98	0.341091	0.742	0.534	5.36607e-94
Cluster 5	PSMD4	1.59986e-98	0.340593	0.756	0.565	5.38513e-94
Cluster 5	XRCC6	4.50463e-98	0.352941	0.782	0.58	1.51626e-93
Cluster 5	PPP1R14B	8.0151e-97	-0.420394	0.762	0.87	2.69788e-92
Cluster 5	CHMP5	8.05906e-97	0.336738	0.839	0.722	2.71268e-92
Cluster 5	CYBA	9.72718e-97	0.530948	0.92	0.856	3.27417e-92
Cluster 5	AKR1A1	3.80621e-96	0.332797	0.863	0.743	1.28117e-91
Cluster 5	PBDC1	2.07279e-95	0.271237	0.562	0.308	6.97702e-91
Cluster 5	ASL	6.08761e-95	0.339342	0.66	0.441	2.04909e-90
Cluster 5	MTX1	1.436e-94	0.258187	0.573	0.312	4.83359e-90
Cluster 5	ESD	2.08011e-94	0.347461	0.805	0.624	7.00163e-90
Cluster 5	RPS20	4.15991e-94	-0.259169	1	0.995	1.40023e-89
Cluster 5	RPL4	7.67241e-94	-0.251752	0.998	0.996	2.58253e-89
Cluster 5	COMT	1.48409e-93	0.335544	0.882	0.766	4.99545e-89
Cluster 5	TRAPPC4	2.15801e-93	0.360353	0.723	0.512	7.26387e-89
Cluster 5	CDC123	4.14816e-93	0.294709	0.609	0.359	1.39627e-88
Cluster 5	XRCC5	4.70426e-92	0.325292	0.861	0.729	1.58345e-87
Cluster 5	SRI	6.51532e-92	0.373044	0.824	0.691	2.19306e-87
Cluster 5	CLU	5.51531e-91	0.479851	0.892	0.753	1.85645e-86
Cluster 5	ALDH2	1.12307e-90	0.346206	0.827	0.675	3.78026e-86
Cluster 5	DDOST	1.54517e-90	0.323545	0.752	0.55	5.20105e-86
Cluster 5	CCT3	2.27007e-90	0.347269	0.863	0.763	7.64105e-86
Cluster 5	S100A6	2.55114e-90	0.250379	1	1	8.58715e-86
Cluster 5	RNF181	2.56349e-90	0.323497	0.853	0.706	8.62872e-86
Cluster 5	REG4	6.7681e-90	0.915276	0.881	0.729	2.27814e-85
Cluster 5	COX7B	6.84911e-90	0.296503	0.998	0.97	2.30541e-85
Cluster 5	SLC25A6	1.42904e-89	-0.281608	0.988	0.99	4.81015e-85
Cluster 5	SPCS1	9.07886e-89	0.290545	0.953	0.919	3.05594e-84
Cluster 5	LDHA	1.06378e-88	0.450452	0.971	0.927	3.58067e-84
Cluster 5	PSMB7	2.07887e-88	0.312803	0.83	0.697	6.99746e-84
Cluster 5	TKT	5.14493e-88	0.324658	0.952	0.856	1.73178e-83
Cluster 5	C12ORF75	1.13424e-87	-0.322387	0.968	0.98	3.81785e-83
Cluster 5	GLRX3	4.29537e-87	0.307776	0.666	0.449	1.44582e-82
Cluster 5	CIB1	6.77979e-87	0.285723	0.969	0.938	2.28208e-82
Cluster 5	HSPA8	8.6942e-87	0.342071	0.961	0.907	2.92647e-82
Cluster 5	GSTK1	1.65154e-86	0.313536	0.877	0.775	5.55909e-82
Cluster 5	OSTC	3.81971e-86	0.316442	0.935	0.881	1.28571e-81
Cluster 5	SUB1	4.69979e-86	0.272113	0.974	0.93	1.58195e-81
Cluster 5	SF3B6	1.52534e-85	0.290966	0.922	0.83	5.13429e-81
Cluster 5	PUF60	2.3801e-85	0.27842	0.601	0.369	8.01143e-81
Cluster 5	PLPP2	2.42431e-85	0.330194	0.907	0.781	8.16022e-81
Cluster 5	EBNA1BP2	5.72629e-85	0.340228	0.732	0.539	1.92747e-80
Cluster 5	TMSB4X	1.45283e-84	-0.411403	1	1	4.89021e-80
Cluster 5	ATP5J2	1.68758e-84	0.259856	0.973	0.944	5.68039e-80
Cluster 5	SAP18	1.74363e-84	0.290688	0.922	0.849	5.86906e-80
Cluster 5	SDHA	1.94357e-84	0.301291	0.693	0.462	6.54205e-80
Cluster 5	TOMM7	2.05038e-84	-0.334868	0.957	0.971	6.90159e-80
Cluster 5	RNH1	2.26839e-84	0.298052	0.748	0.558	7.63539e-80
Cluster 5	TMBIM4	5.13885e-84	0.307202	0.704	0.497	1.72974e-79
Cluster 5	FKBP3	5.39207e-84	0.278956	0.657	0.417	1.81497e-79
Cluster 5	RPL39	1.3085e-83	-0.268099	1	0.998	4.40439e-79
Cluster 5	C6ORF48	1.94884e-83	-0.357129	0.835	0.911	6.5598e-79
Cluster 5	TPT1	4.73329e-82	-0.268638	1	0.998	1.59322e-77
Cluster 5	CCT4	6.97126e-82	0.298786	0.811	0.672	2.34653e-77
Cluster 5	RPL37	1.28185e-81	-0.311303	1	0.999	4.31472e-77
Cluster 5	PPP1CA	1.29217e-81	0.309001	0.864	0.763	4.34943e-77
Cluster 5	TUBA4A	1.3619e-81	0.276973	0.552	0.31	4.58417e-77
Cluster 5	MESDC2	2.41784e-81	0.300787	0.749	0.558	8.13845e-77
Cluster 5	TXNL1	2.49045e-81	0.303912	0.721	0.531	8.38285e-77
Cluster 5	TXNDC9	5.09239e-81	0.251237	0.587	0.352	1.7141e-76
Cluster 5	ZFAS1	7.21976e-81	-0.358724	0.968	0.981	2.43017e-76
Cluster 5	REXO2	1.30529e-80	0.285756	0.769	0.583	4.39361e-76
Cluster 5	NDUFA8	1.61798e-80	0.289367	0.803	0.623	5.44614e-76
Cluster 5	FGFBP1	2.58883e-80	0.555521	0.733	0.547	8.71399e-76
Cluster 5	IDH3G	8.10833e-80	0.266395	0.667	0.449	2.72926e-75
Cluster 5	NPM1	9.91361e-80	0.267814	0.995	0.981	3.33692e-75
Cluster 5	SNRPD3	6.84701e-79	0.286123	0.868	0.712	2.3047e-74
Cluster 5	TSG101	1.78506e-78	0.263687	0.617	0.395	6.00853e-74
Cluster 5	RUVBL2	3.32255e-78	0.276104	0.598	0.378	1.11837e-73
Cluster 5	HSPD1	3.87945e-78	0.323232	0.933	0.833	1.30582e-73
Cluster 5	AKR7A2	4.48165e-78	0.29182	0.817	0.665	1.50852e-73
Cluster 5	PCMT1	9.6642e-78	0.270939	0.682	0.466	3.25297e-73
Cluster 5	COPB2	1.63049e-77	0.263572	0.645	0.423	5.48824e-73
Cluster 5	NDUFA13	4.01407e-77	0.313855	0.815	0.67	1.35114e-72
Cluster 5	MTCH2	1.07057e-76	0.294843	0.786	0.65	3.60354e-72
Cluster 5	PHB	1.24774e-76	0.30536	0.873	0.773	4.1999e-72
Cluster 5	SVIP	1.88117e-76	-0.419302	0.717	0.851	6.332e-72
Cluster 5	PSMC6	2.27673e-76	0.26645	0.639	0.426	7.66349e-72
Cluster 5	RTCB	3.16912e-76	0.276176	0.61	0.397	1.06673e-71
Cluster 5	TMED9	3.64136e-76	0.293741	0.896	0.806	1.22568e-71
Cluster 5	PTGR1	5.78494e-76	0.277593	0.625	0.405	1.94721e-71
Cluster 5	DNAJB11	6.10544e-76	0.350446	0.672	0.495	2.05509e-71
Cluster 5	PSMC5	6.18664e-76	0.291198	0.771	0.609	2.08242e-71
Cluster 5	UBE2L3	7.47239e-76	0.28001	0.875	0.785	2.51521e-71
Cluster 5	FBP1	2.11599e-75	0.32063	0.642	0.455	7.12243e-71
Cluster 5	NDUFB5	1.35365e-74	0.283003	0.873	0.778	4.55638e-70
Cluster 5	SLC3A2	1.42538e-74	0.284162	0.547	0.33	4.79783e-70
Cluster 5	NDUFS4	1.51195e-74	0.281251	0.826	0.69	5.08922e-70
Cluster 5	MRPL40	1.8885e-74	0.263238	0.681	0.462	6.35669e-70
Cluster 5	VPS28	2.49919e-74	0.270992	0.856	0.729	8.41229e-70
Cluster 5	VIMP	3.10619e-74	0.272899	0.865	0.752	1.04554e-69
Cluster 5	HSD17B2	3.68793e-74	0.276924	0.48	0.263	1.24136e-69
Cluster 5	SPINK4	5.44797e-74	0.770085	0.943	0.815	1.83379e-69
Cluster 5	SNRPB2	6.83087e-74	0.273129	0.754	0.574	2.29927e-69
Cluster 5	NAA20	1.17191e-73	0.275226	0.677	0.484	3.94464e-69
Cluster 5	ARL1	3.36216e-73	0.285331	0.729	0.564	1.1317e-68
Cluster 5	ZFP36L1	5.65542e-73	-0.381709	0.586	0.762	1.90361e-68
Cluster 5	UPK1B	7.01276e-73	0.423861	0.566	0.353	2.3605e-68
Cluster 5	MSLN	7.6485e-73	0.277024	0.492	0.266	2.57448e-68
Cluster 5	MMP1	1.12363e-72	0.758393	0.887	0.726	3.78214e-68
Cluster 5	NOL7	1.23281e-72	0.27801	0.752	0.577	4.14963e-68
Cluster 5	TSTA3	2.49858e-72	0.280605	0.821	0.68	8.41021e-68
Cluster 5	RHOB	5.8622e-72	-0.324523	0.371	0.617	1.97322e-67
Cluster 5	ANG	5.90888e-72	0.28368	0.665	0.44	1.98893e-67
Cluster 5	PFKP	1.52486e-71	0.276908	0.616	0.393	5.13268e-67
Cluster 5	2020-09-07	3.42913e-71	0.28883	0.799	0.634	1.15425e-66
Cluster 5	MSMB	3.77767e-71	0.775178	0.782	0.575	1.27156e-66
Cluster 5	PSME1	3.80623e-71	0.262284	0.896	0.769	1.28118e-66
Cluster 5	CCNI	3.89919e-71	-0.269661	0.946	0.977	1.31247e-66
Cluster 5	ATP6AP2	5.00168e-71	0.266872	0.731	0.542	1.68357e-66
Cluster 5	GADD45GIP1	1.17772e-70	0.264764	0.91	0.819	3.96421e-66
Cluster 5	ISG20	1.24946e-70	0.473462	0.792	0.639	4.20567e-66
Cluster 5	VDAC3	1.90099e-70	0.271702	0.745	0.585	6.39873e-66
Cluster 5	GSTM4	3.58244e-70	0.441495	0.756	0.623	1.20585e-65
Cluster 5	NDUFB6	6.43248e-70	0.269882	0.725	0.514	2.16517e-65
Cluster 5	ADRM1	2.38399e-69	0.268507	0.687	0.512	8.0245e-65
Cluster 5	CALM1	4.84675e-69	0.257628	0.984	0.958	1.63142e-64
Cluster 5	PSMC3	4.97184e-69	0.25382	0.635	0.419	1.67352e-64
Cluster 5	CD59	3.33421e-68	0.26371	0.984	0.967	1.1223e-63
Cluster 5	SEC11C	4.70325e-68	0.293471	0.817	0.656	1.58311e-63
Cluster 5	TFF1	4.80092e-68	0.526975	0.987	0.921	1.61599e-63
Cluster 5	SRPRB	5.95486e-68	0.276803	0.633	0.446	2.00441e-63
Cluster 5	CST3	1.72722e-67	0.291177	0.997	0.98	5.81381e-63
Cluster 5	IK	1.74325e-67	0.251711	0.596	0.376	5.86778e-63
Cluster 5	TAX1BP1	3.19006e-67	0.292154	0.847	0.742	1.07377e-62
Cluster 5	SEC13	4.84192e-67	0.267474	0.645	0.466	1.62979e-62
Cluster 5	HSD17B11	5.88366e-67	0.308648	0.758	0.624	1.98044e-62
Cluster 5	ATP1B3	1.27606e-66	0.312784	0.654	0.489	4.29522e-62
Cluster 5	GSN	1.29296e-66	0.355175	0.74	0.595	4.35212e-62
Cluster 5	CD55	8.70031e-66	0.32008	0.638	0.428	2.92852e-61
Cluster 5	ANAPC16	1.82819e-65	-0.262567	0.909	0.952	6.1537e-61
Cluster 5	DNAJC15	3.50687e-65	0.282162	0.82	0.682	1.18041e-60
Cluster 5	SNRPA1	8.07111e-65	0.250673	0.646	0.443	2.71673e-60
Cluster 5	MSMO1	9.0317e-64	0.287421	0.903	0.814	3.04007e-59
Cluster 5	VSIG2	1.13662e-63	0.313234	0.768	0.634	3.82587e-59
Cluster 5	MYEOV2	1.44135e-63	-0.284534	0.853	0.909	4.85159e-59
Cluster 5	SNHG8	1.49569e-62	-0.301938	0.89	0.931	5.03451e-58
Cluster 5	RHOC	2.48938e-62	0.276743	0.88	0.809	8.37926e-58
Cluster 5	SEPW1	1.1076e-61	-0.256271	0.941	0.961	3.72819e-57
Cluster 5	CLTB	1.66585e-61	0.288216	0.886	0.817	5.60726e-57
Cluster 5	DCXR	3.33055e-61	0.266027	0.856	0.757	1.12106e-56
Cluster 5	TUBA1C	7.63307e-61	0.320091	0.772	0.65	2.56929e-56
Cluster 5	HDAC2	9.53286e-61	0.253493	0.731	0.585	3.20876e-56
Cluster 5	VCP	1.46394e-60	0.259225	0.793	0.68	4.92763e-56
Cluster 5	TPM2	3.77474e-60	0.461484	0.482	0.295	1.27058e-55
Cluster 5	FKBP11	5.55835e-60	0.283858	0.55	0.355	1.87094e-55
Cluster 5	EGR1	7.52786e-60	-0.304991	0.278	0.528	2.53388e-55
Cluster 5	AP1M2	1.64918e-59	0.253484	0.71	0.529	5.55115e-55
Cluster 5	PPP4C	6.82597e-58	0.250864	0.823	0.722	2.29762e-53
Cluster 5	IDI1	1.38017e-57	0.307034	0.832	0.741	4.64566e-53
Cluster 5	SSR3	1.89638e-56	0.264386	0.928	0.874	6.38322e-52
Cluster 5	EIF4A1	1.90112e-56	0.268372	0.81	0.742	6.39916e-52
Cluster 5	FABP5	2.31175e-56	0.341213	0.825	0.685	7.78136e-52
Cluster 5	TMEM258	3.40504e-56	-0.306432	0.971	0.969	1.14614e-51
Cluster 5	AC090498.1	4.23984e-56	-0.34594	0.755	0.843	1.42713e-51
Cluster 5	DPYSL2	8.90195e-56	-0.366479	0.63	0.785	2.9964e-51
Cluster 5	KLF6	9.37938e-56	-0.37304	0.449	0.641	3.1571e-51
Cluster 5	PDIA4	2.45438e-55	0.297146	0.856	0.772	8.26145e-51
Cluster 5	AES	2.82972e-55	-0.259165	0.732	0.832	9.52484e-51
Cluster 5	HMGA1	4.22835e-55	-0.369203	0.956	0.957	1.42326e-50
Cluster 5	LMO4	4.65902e-55	-0.284173	0.577	0.743	1.56823e-50
Cluster 5	TUBA1B	5.42972e-55	0.360008	0.891	0.754	1.82764e-50
Cluster 5	DKK1	6.95772e-55	0.712369	0.523	0.353	2.34197e-50
Cluster 5	SOX4	1.9274e-54	-0.373399	0.756	0.858	6.48762e-50
Cluster 5	JUND	7.77887e-54	-0.311968	0.486	0.663	2.61837e-49
Cluster 5	KRTCAP3	5.23937e-53	0.254849	0.821	0.67	1.76357e-48
Cluster 5	CCK	6.42581e-52	0.428358	0.947	0.847	2.16293e-47
Cluster 5	SFN	7.86668e-51	0.313851	0.649	0.507	2.64792e-46
Cluster 5	MMP24-AS1	1.2846e-50	-0.278197	0.786	0.874	4.32397e-46
Cluster 5	PA2G4	2.07949e-50	0.250509	0.833	0.746	6.99955e-46
Cluster 5	NME4	4.52926e-50	-0.270111	0.615	0.769	1.52455e-45
Cluster 5	S100P	8.43092e-50	0.51712	0.755	0.603	2.83785e-45
Cluster 5	CALR	2.65728e-49	0.292019	0.941	0.926	8.94439e-45
Cluster 5	TM2D2	5.52615e-48	0.278876	0.613	0.471	1.8601e-43
Cluster 5	EPB41L4A-AS1	7.03156e-48	-0.253137	0.634	0.776	2.36682e-43
Cluster 5	BTG1	1.29498e-47	-0.284876	0.803	0.885	4.3589e-43
Cluster 5	DUSP1	3.15756e-47	-0.273436	0.394	0.61	1.06284e-42
Cluster 5	NR2F2	5.82778e-47	-0.287542	0.597	0.74	1.96163e-42
Cluster 5	TGM2	6.59429e-47	-0.58959	0.356	0.544	2.21964e-42
Cluster 5	TST	7.25224e-46	0.26041	0.809	0.68	2.4411e-41
Cluster 5	TOP2A	2.98159e-45	-0.377111	0.074	0.261	1.0036e-40
Cluster 5	H1FX	8.45548e-44	-0.255753	0.394	0.575	2.84612e-39
Cluster 5	H1F0	1.20773e-43	-0.257409	0.653	0.781	4.06521e-39
Cluster 5	MKI67	4.76023e-43	-0.385513	0.108	0.292	1.60229e-38
Cluster 5	IL32	8.75338e-43	0.325627	0.761	0.66	2.94639e-38
Cluster 5	ONECUT2	4.18832e-42	-0.259308	0.835	0.893	1.40979e-37
Cluster 5	RAMP1	6.49132e-41	0.27924	0.788	0.66	2.18498e-36
Cluster 5	CXCL2	3.02001e-40	-0.47392	0.188	0.388	1.01654e-35
Cluster 5	AGR3	3.02705e-40	0.311717	0.559	0.408	1.01891e-35
Cluster 5	TNFAIP2	4.36979e-40	-0.624791	0.171	0.363	1.47087e-35
Cluster 5	PTMA	6.61721e-40	-0.263301	1	0.999	2.22735e-35
Cluster 5	SCGB3A1	4.03264e-39	-1.42621	0.148	0.332	1.35739e-34
Cluster 5	CENPF	4.79678e-39	-0.277331	0.07	0.243	1.6146e-34
Cluster 5	XRCC4	6.34066e-39	0.276797	0.75	0.618	2.13426e-34
Cluster 5	AP2B1	1.86886e-38	-0.252411	0.574	0.71	6.29059e-34
Cluster 5	GABRP	1.32705e-37	-0.335085	0.107	0.285	4.46687e-33
Cluster 5	PLAC8	9.52046e-37	0.299683	0.502	0.346	3.20459e-32
Cluster 5	DHRS9	4.60584e-35	0.328743	0.424	0.272	1.55032e-30
Cluster 5	ANXA1	4.74176e-35	0.275009	0.659	0.554	1.59608e-30
Cluster 5	RP11-492E3.2	6.52911e-35	-0.507058	0.191	0.368	2.1977e-30
Cluster 5	SPRR3	3.41799e-33	0.446981	0.431	0.289	1.1505e-28
Cluster 5	HMGB2	5.55916e-33	-0.388087	0.18	0.341	1.87121e-28
Cluster 5	TMEM176B	7.7678e-33	0.269478	0.492	0.337	2.61464e-28
Cluster 5	DEK	3.62835e-32	-0.284536	0.662	0.745	1.2213e-27
Cluster 5	BIRC5	1.09296e-31	-0.255033	0.155	0.316	3.67889e-27
Cluster 5	TFF2	1.65768e-31	0.883769	0.883	0.79	5.57974e-27
Cluster 5	PMEPA1	5.3672e-31	-0.355925	0.509	0.635	1.8066e-26
Cluster 5	UBE2S	3.372e-30	-0.364341	0.355	0.491	1.13502e-25
Cluster 5	UBE2C	5.81143e-30	-0.366056	0.087	0.226	1.95613e-25
Cluster 5	DPCR1	2.77884e-29	0.444114	0.462	0.315	9.35356e-25
Cluster 5	STRA13	1.5105e-28	-0.322454	0.758	0.802	5.08434e-24
Cluster 5	TMEM106C	1.74007e-28	-0.258695	0.601	0.688	5.85708e-24
Cluster 5	ALDH3A1	2.84604e-27	0.406694	0.608	0.498	9.57977e-23
Cluster 5	CENPW	7.25019e-27	-0.254405	0.209	0.357	2.44041e-22
Cluster 5	CKS1B	2.14338e-26	-0.381197	0.585	0.667	7.21461e-22
Cluster 5	HMGN2	7.12686e-26	-0.374592	0.792	0.836	2.3989e-21
Cluster 5	FGF19	1.28432e-25	-0.29907	0.339	0.5	4.32301e-21
Cluster 5	SAT1	1.562e-25	-0.304849	0.996	0.997	5.25769e-21
Cluster 5	IGFBP5	1.11917e-24	-0.55721	0.01	0.106	3.76713e-20
Cluster 5	PRAP1	1.32117e-24	0.277242	0.347	0.227	4.44706e-20
Cluster 5	FXYD2	5.45134e-24	-0.367111	0.056	0.173	1.83492e-19
Cluster 5	CCL20	1.06519e-23	-0.807338	0.196	0.342	3.58544e-19
Cluster 5	SNHG25	9.45308e-23	-0.335658	0.537	0.645	3.18191e-18
Cluster 5	SDC4	1.5353e-22	-0.295319	0.426	0.564	5.16783e-18
Cluster 5	TFPI2	1.9838e-21	0.592242	0.558	0.48	6.67748e-17
Cluster 5	PSCA	4.12515e-20	0.313563	0.39	0.265	1.38853e-15
Cluster 5	TAPBP	5.77338e-20	-0.254569	0.532	0.641	1.94332e-15
Cluster 5	AREG	1.82624e-18	0.329932	0.803	0.774	6.14712e-14
Cluster 5	TNFSF15	3.64909e-18	-0.368322	0.458	0.558	1.22828e-13
Cluster 5	LYZ	6.19313e-18	0.296477	0.999	0.994	2.08461e-13
Cluster 5	F3	9.98552e-18	0.258144	0.641	0.569	3.36113e-13
Cluster 5	KRT13	1.89791e-16	0.261994	0.176	0.1	6.38837e-12
Cluster 5	KIAA0101	8.85763e-16	-0.338333	0.45	0.516	2.98148e-11
Cluster 5	CXCL1	1.06395e-14	-0.560308	0.475	0.575	3.58126e-10
Cluster 5	CXCL3	7.66778e-14	-0.361617	0.504	0.589	2.58098e-09
Cluster 5	DUOXA2	1.29463e-13	0.382247	0.291	0.207	4.35772e-09
Cluster 5	CD74	1.53647e-13	-0.609416	0.371	0.463	5.17175e-09
Cluster 5	HIF1A	1.94523e-13	-0.285047	0.622	0.688	6.54765e-09
Cluster 5	CXCL8	1.98507e-13	-0.364729	0.517	0.623	6.68174e-09
Cluster 5	C4ORF48	1.00616e-12	-0.271533	0.75	0.783	3.38674e-08
Cluster 5	GDF15	1.35839e-12	0.320544	0.617	0.571	4.57235e-08
Cluster 5	CXCL6	1.55882e-12	-0.470514	0.139	0.219	5.24699e-08
Cluster 5	RBP1	2.04133e-12	-0.313188	0.537	0.629	6.87112e-08
Cluster 5	HES1	9.66343e-12	-0.28878	0.585	0.671	3.25271e-07
Cluster 5	ALDH1A3	8.22691e-11	-0.691635	0.468	0.518	2.76918e-06
Cluster 5	WFDC2	1.1318e-09	-0.268532	0.239	0.327	3.80962e-05
Cluster 5	TCN1	7.05789e-09	0.360838	0.321	0.253	0.000237569
Cluster 5	MALAT1	2.2603e-08	-0.285236	0.999	0.999	0.000760816
Cluster 5	CXCL5	5.54132e-08	-0.765671	0.626	0.676	0.00186521
Cluster 5	FABP1	1.80469e-07	0.553216	0.212	0.155	0.0060746
Cluster 5	PPBP	4.96984e-05	-0.47146	0.09	0.128	1
Cluster 5	ITGB1	0.000121027	-0.285199	0.983	0.98	1
Cluster 5	CKS2	0.000306701	-0.380634	0.647	0.632	1
Cluster 5	LCN2	0.00149782	-0.53824	0.619	0.613	1
Cluster 5	H2AFZ	0.00186127	-0.341508	0.957	0.937	1
Cluster 5	DEFB1	0.0051071	-0.645596	0.567	0.577	1
Cluster 6	CKS2	0	1.1219	0.96	0.587	0
Cluster 6	MKI67	0	0.982994	0.865	0.193	0
Cluster 6	TOP2A	0	0.978346	0.761	0.172	0
Cluster 6	H2AFZ	0	0.977717	0.999	0.93	0
Cluster 6	KIAA0101	0	0.960781	0.985	0.443	0
Cluster 6	CKS1B	0	0.947046	0.965	0.617	0
Cluster 6	HMGB2	0	0.942026	0.806	0.26	0
Cluster 6	HMGN2	0	0.875305	0.995	0.809	0
Cluster 6	UBE2C	0	0.830921	0.673	0.15	0
Cluster 6	CENPF	0	0.828599	0.75	0.155	0
Cluster 6	UBE2S	0	0.819959	0.875	0.423	0
Cluster 6	BIRC5	0	0.781185	0.846	0.225	0
Cluster 6	PTTG1	0	0.749418	0.828	0.324	0
Cluster 6	CENPW	0	0.702398	0.867	0.27	0
Cluster 6	STRA13	0	0.67924	0.971	0.773	0
Cluster 6	TPX2	0	0.663018	0.719	0.148	0
Cluster 6	CDKN3	0	0.65981	0.784	0.231	0
Cluster 6	HMGB1	0	0.657882	0.998	0.945	0
Cluster 6	DEK	0	0.64309	0.969	0.705	0
Cluster 6	TMEM106C	0	0.622864	0.944	0.644	0
Cluster 6	SMC4	0	0.622609	0.806	0.294	0
Cluster 6	ASPM	0	0.592892	0.601	0.101	0
Cluster 6	PTMA	0	0.58499	1	0.999	0
Cluster 6	CENPA	0	0.565305	0.58	0.097	0
Cluster 6	H2AFV	0	0.55219	0.987	0.813	0
Cluster 6	HMMR	0	0.551447	0.623	0.116	0
Cluster 6	DTYMK	0	0.545687	0.869	0.441	0
Cluster 6	RRM2	0	0.545353	0.681	0.172	0
Cluster 6	H2AFX	0	0.543436	0.743	0.287	0
Cluster 6	AURKA	0	0.539326	0.631	0.174	0
Cluster 6	NUSAP1	0	0.533831	0.617	0.136	0
Cluster 6	CDC20	0	0.522937	0.618	0.15	0
Cluster 6	PRC1	0	0.508794	0.636	0.134	0
Cluster 6	TMPO	0	0.496308	0.787	0.354	0
Cluster 6	KIF20B	0	0.495579	0.68	0.173	0
Cluster 6	ZWINT	0	0.495355	0.743	0.237	0
Cluster 6	TK1	0	0.48766	0.77	0.252	0
Cluster 6	CDK1	0	0.470612	0.553	0.133	0
Cluster 6	CCNA2	0	0.467507	0.595	0.116	0
Cluster 6	GTSE1	0	0.464756	0.562	0.095	0
Cluster 6	DHFR	0	0.459521	0.725	0.295	0
Cluster 6	DLGAP5	0	0.456547	0.549	0.097	0
Cluster 6	CEP55	0	0.439041	0.576	0.103	0
Cluster 6	DEPDC1	0	0.437883	0.553	0.097	0
Cluster 6	CCNB1	0	0.4278	0.604	0.166	0
Cluster 6	ANLN	0	0.418579	0.524	0.097	0
Cluster 6	RPL39L	0	0.4097	0.649	0.233	0
Cluster 6	MYBL2	0	0.388503	0.605	0.146	0
Cluster 6	PHF19	0	0.380826	0.62	0.185	0
Cluster 6	PLK1	0	0.348575	0.464	0.095	0
Cluster 6	CENPE	0	0.348202	0.461	0.078	0
Cluster 6	PIF1	0	0.345922	0.33	0.044	0
Cluster 6	CENPK	0	0.344666	0.579	0.167	0
Cluster 6	PBK	0	0.344465	0.51	0.11	0
Cluster 6	ARHGAP11A	0	0.341752	0.457	0.092	0
Cluster 6	AURKB	0	0.339089	0.44	0.089	0
Cluster 6	CDCA8	0	0.335913	0.47	0.096	0
Cluster 6	PRR11	0	0.330049	0.461	0.082	0
Cluster 6	FOXM1	0	0.316585	0.523	0.118	0
Cluster 6	CDCA3	0	0.30945	0.479	0.117	0
Cluster 6	CASC5	0	0.301212	0.433	0.077	0
Cluster 6	KIF14	0	0.29883	0.399	0.061	0
Cluster 6	SGOL1	0	0.29685	0.441	0.09	0
Cluster 6	FAM64A	0	0.284934	0.378	0.065	0
Cluster 6	SGOL2	0	0.279929	0.397	0.079	0
Cluster 6	CENPM	7.75171e-308	0.380128	0.66	0.223	2.60922e-303
Cluster 6	LSM4	7.46791e-302	0.504968	0.986	0.886	2.5137e-297
Cluster 6	CENPN	4.17779e-296	0.337505	0.604	0.201	1.40625e-291
Cluster 6	TUBA1B	5.0555e-292	0.530149	0.985	0.735	1.70168e-287
Cluster 6	RACGAP1	5.10154e-291	0.322494	0.502	0.144	1.71718e-286
Cluster 6	UBE2T	1.18363e-287	0.380076	0.661	0.237	3.98408e-283
Cluster 6	TUBB	9.84921e-283	0.516741	0.993	0.892	3.31524e-278
Cluster 6	CENPU	6.92444e-282	0.289375	0.497	0.137	2.33077e-277
Cluster 6	HMGN1	1.35679e-278	0.384446	1	0.984	4.56696e-274
Cluster 6	MZT1	1.83975e-276	0.444581	0.751	0.357	6.1926e-272
Cluster 6	SAPCD2	3.85057e-276	0.283278	0.47	0.131	1.2961e-271
Cluster 6	HELLS	1.28169e-274	0.329057	0.562	0.183	4.31416e-270
Cluster 6	HMGA1	1.18689e-273	0.529707	0.999	0.951	3.99507e-269
Cluster 6	GPSM2	6.1333e-273	0.271341	0.435	0.111	2.06447e-268
Cluster 6	TYMS	4.27197e-272	0.354574	0.66	0.244	1.43795e-267
Cluster 6	MAD2L1	5.98376e-271	0.296353	0.541	0.164	2.01414e-266
Cluster 6	RPSA	2.71666e-269	0.388612	1	0.996	9.14426e-265
Cluster 6	STMN1	8.64579e-265	0.572275	0.934	0.571	2.91017e-260
Cluster 6	CDC25B	7.97283e-262	0.37244	0.594	0.221	2.68365e-257
Cluster 6	NUCKS1	2.70754e-259	0.522423	0.988	0.898	9.11358e-255
Cluster 6	HN1	5.2516e-258	0.539848	0.999	0.962	1.76769e-253
Cluster 6	ECT2	3.24298e-256	0.443823	0.784	0.409	1.09159e-251
Cluster 6	TROAP	1.85083e-251	0.256278	0.42	0.109	6.2299e-247
Cluster 6	RANBP1	8.25819e-238	0.497395	0.95	0.746	2.77971e-233
Cluster 6	H3F3B	2.87001e-235	0.370133	1	0.997	9.66047e-231
Cluster 6	CENPV	1.47074e-231	0.442914	0.894	0.596	4.9505e-227
Cluster 6	CYCS	2.49318e-231	0.482082	0.985	0.892	8.39203e-227
Cluster 6	ZDHHC12	1.1052e-230	0.454213	0.934	0.712	3.72009e-226
Cluster 6	YBX1	4.17588e-230	0.369064	1	0.986	1.4056e-225
Cluster 6	SMC2	1.81034e-222	0.274595	0.544	0.192	6.09361e-218
Cluster 6	MIS18BP1	8.46069e-221	0.302659	0.537	0.199	2.84787e-216
Cluster 6	PRELID1	3.03948e-220	0.43456	0.989	0.951	1.02309e-215
Cluster 6	CST3	5.97315e-220	-0.674446	0.98	0.982	2.01056e-215
Cluster 6	OAZ1	2.64516e-219	0.337086	0.999	0.995	8.90362e-215
Cluster 6	SKA2	5.74209e-216	0.388991	0.796	0.45	1.93279e-211
Cluster 6	SNRNP25	2.00714e-215	0.427958	0.775	0.449	6.75604e-211
Cluster 6	LMNB2	1.01669e-210	0.300691	0.588	0.248	3.42216e-206
Cluster 6	ANXA4	3.20452e-208	-0.505315	0.983	0.982	1.07864e-203
Cluster 6	HMGB3	1.35196e-203	0.340523	0.675	0.32	4.55071e-199
Cluster 6	WHSC1	2.04839e-202	0.29279	0.607	0.264	6.89487e-198
Cluster 6	HIST1H1D	4.7919e-202	0.308958	0.242	0.042	1.61295e-197
Cluster 6	HIST1H1A	7.57791e-199	0.328441	0.293	0.063	2.55072e-194
Cluster 6	LSM5	3.94689e-198	0.381734	0.971	0.816	1.32852e-193
Cluster 6	HNRNPAB	5.51905e-197	0.423938	0.892	0.679	1.85771e-192
Cluster 6	USP1	2.47002e-191	0.349243	0.656	0.327	8.31408e-187
Cluster 6	PFDN5	1.69159e-187	-0.371802	0.989	0.984	5.69388e-183
Cluster 6	ITM2B	2.22455e-187	-0.563455	0.81	0.901	7.48784e-183
Cluster 6	SNRPD1	1.94096e-186	0.383728	0.964	0.797	6.53327e-182
Cluster 6	ATAD2	2.36659e-185	0.268522	0.459	0.163	7.96596e-181
Cluster 6	LCN2	6.21107e-185	-2.59609	0.317	0.656	2.09065e-180
Cluster 6	SRSF3	6.40696e-185	0.374932	0.981	0.86	2.15658e-180
Cluster 6	CKAP2	1.59179e-182	0.348878	0.558	0.251	5.35798e-178
Cluster 6	HSPE1	8.88108e-181	0.399699	0.988	0.935	2.98937e-176
Cluster 6	LBR	5.11832e-180	0.343505	0.734	0.409	1.72283e-175
Cluster 6	SNRPG	5.89057e-180	0.334964	0.984	0.923	1.98277e-175
Cluster 6	LSM3	5.32041e-179	0.365261	0.941	0.743	1.79085e-174
Cluster 6	SIVA1	1.31403e-178	0.389751	0.927	0.769	4.42304e-174
Cluster 6	PTGES3	4.35419e-176	0.35007	0.977	0.878	1.46562e-171
Cluster 6	RPL34	6.74682e-176	-0.47142	1	0.999	2.27098e-171
Cluster 6	COX7C	4.05142e-175	-0.308849	1	0.998	1.36371e-170
Cluster 6	ANP32B	1.02745e-174	0.368014	0.946	0.746	3.4584e-170
Cluster 6	TUBA1C	5.69904e-173	0.371048	0.891	0.627	1.9183e-168
Cluster 6	SRSF2	2.31945e-172	0.408136	0.937	0.794	7.80726e-168
Cluster 6	ANP32E	1.87916e-171	0.326828	0.671	0.345	6.32525e-167
Cluster 6	KPNB1	4.5556e-171	0.366576	0.924	0.751	1.53342e-166
Cluster 6	RAD21	7.75969e-171	0.366794	0.843	0.581	2.61191e-166
Cluster 6	NUDT1	3.09229e-170	0.261293	0.592	0.266	1.04087e-165
Cluster 6	CBX5	3.01232e-168	0.331135	0.799	0.497	1.01395e-163
Cluster 6	BRI3BP	1.55026e-164	0.353892	0.867	0.624	5.21817e-160
Cluster 6	LSM2	2.22788e-160	0.341955	0.888	0.645	7.49906e-156
Cluster 6	SMC1A	5.06767e-160	0.292494	0.686	0.375	1.70578e-155
Cluster 6	DNAJC9	2.24367e-158	0.254693	0.58	0.272	7.55218e-154
Cluster 6	COX8A	1.2113e-157	0.269415	1	0.982	4.07724e-153
Cluster 6	PLP2	5.12661e-157	0.369465	0.966	0.811	1.72562e-152
Cluster 6	H1FX	3.69702e-155	0.387862	0.793	0.526	1.24442e-150
Cluster 6	IMPA2	1.21923e-151	0.33002	0.739	0.447	4.10392e-147
Cluster 6	DNMT1	1.2476e-150	0.273078	0.62	0.313	4.19941e-146
Cluster 6	SERPINA1	2.73421e-150	-0.998428	0.653	0.822	9.20334e-146
Cluster 6	H2AFJ	3.19016e-150	0.366932	0.977	0.897	1.07381e-145
Cluster 6	MT-ND4	1.30621e-146	0.280615	1	0.999	4.3967e-142
Cluster 6	RNF26	1.96468e-146	0.264531	0.558	0.271	6.61312e-142
Cluster 6	ANAPC11	9.29976e-146	0.282648	0.988	0.94	3.1303e-141
Cluster 6	HLA-A	2.80382e-142	-0.55402	0.859	0.921	9.43766e-138
Cluster 6	CALM3	1.35956e-140	0.31496	0.931	0.755	4.5763e-136
Cluster 6	DYNLL1	3.47352e-140	0.374744	0.998	0.973	1.16919e-135
Cluster 6	ODC1	1.05976e-139	0.345892	0.824	0.579	3.56717e-135
Cluster 6	MT-ATP6	4.13598e-139	0.323342	1	0.999	1.39217e-134
Cluster 6	HNRNPA2B1	4.53611e-139	0.281849	0.991	0.917	1.52685e-134
Cluster 6	CARHSP1	4.69208e-138	0.324968	0.922	0.744	1.57935e-133
Cluster 6	CHCHD2	5.95666e-138	0.255613	0.999	0.991	2.00501e-133
Cluster 6	B2M	9.6469e-138	-0.643209	1	0.999	3.24715e-133
Cluster 6	CTSD	1.15191e-137	-0.587663	0.906	0.944	3.87734e-133
Cluster 6	KPNA2	6.0922e-137	0.312189	0.603	0.322	2.05064e-132
Cluster 6	MRPL18	4.38411e-135	0.320537	0.857	0.622	1.47569e-130
Cluster 6	PIN1	2.16044e-133	0.306904	0.886	0.67	7.27205e-129
Cluster 6	APP	2.26693e-133	-0.57717	0.874	0.92	7.63048e-129
Cluster 6	S100A16	2.37439e-130	0.306254	0.996	0.974	7.99221e-126
Cluster 6	APLP2	5.46574e-130	-0.584933	0.873	0.913	1.83977e-125
Cluster 6	HIST1H1E	7.83439e-130	0.300318	0.324	0.109	2.63706e-125
Cluster 6	RAN	9.834e-130	0.290016	0.995	0.904	3.31013e-125
Cluster 6	TMEM14A	2.69055e-128	0.307732	0.912	0.706	9.0564e-124
Cluster 6	ID3	4.10454e-128	0.506929	0.894	0.694	1.38159e-123
Cluster 6	POLD2	3.96015e-127	0.294627	0.857	0.636	1.33299e-122
Cluster 6	ITGB1BP1	5.37356e-127	0.284398	0.805	0.571	1.80874e-122
Cluster 6	PHGR1	2.83478e-126	0.537827	0.833	0.587	9.54188e-122
Cluster 6	HNRNPA3	5.09878e-126	0.272735	0.959	0.818	1.71625e-121
Cluster 6	PDZK1IP1	1.31769e-125	-0.723857	0.544	0.74	4.43536e-121
Cluster 6	PSAP	2.28158e-125	-0.549827	0.778	0.853	7.67979e-121
Cluster 6	CD74	6.10786e-125	-1.13905	0.198	0.492	2.05591e-120
Cluster 6	TGM2	9.3196e-125	-0.77466	0.285	0.563	3.13698e-120
Cluster 6	GTF3A	2.41151e-124	0.302482	0.912	0.748	8.11716e-120
Cluster 6	DUT	2.80449e-124	0.32355	0.897	0.692	9.4399e-120
Cluster 6	SAT1	4.19071e-124	-0.520322	0.999	0.996	1.41059e-119
Cluster 6	POP7	5.07644e-124	0.324648	0.834	0.64	1.70873e-119
Cluster 6	RPS27	5.42477e-123	-0.492695	1	0.999	1.82598e-118
Cluster 6	SSR4	1.8351e-120	-0.312304	0.981	0.981	6.17694e-116
Cluster 6	EEF1B2	1.19809e-119	0.252188	1	0.987	4.03277e-115
Cluster 6	SNRPB	1.37375e-118	0.32515	0.933	0.776	4.62405e-114
Cluster 6	MRPL51	3.75292e-118	0.27987	0.977	0.876	1.26323e-113
Cluster 6	TMEM59	7.83522e-118	-0.45109	0.915	0.93	2.63734e-113
Cluster 6	FABP5	8.48762e-118	0.321934	0.916	0.666	2.85693e-113
Cluster 6	TFDP1	5.35577e-117	0.272683	0.77	0.529	1.80275e-112
Cluster 6	RPA3	1.45858e-116	0.293987	0.788	0.523	4.90958e-112
Cluster 6	MRPL11	2.00539e-116	0.278568	0.809	0.57	6.75013e-112
Cluster 6	SRSF7	5.68661e-114	0.309084	0.902	0.736	1.91411e-109
Cluster 6	KRT19	1.01343e-113	-0.529489	1	1	3.41121e-109
Cluster 6	UQCR11	2.47549e-112	-0.351929	0.975	0.969	8.33249e-108
Cluster 6	TPM3	6.36551e-112	0.262663	0.962	0.856	2.14263e-107
Cluster 6	SSNA1	3.2149e-111	0.286654	0.897	0.735	1.08213e-106
Cluster 6	ARPC1A	1.36644e-110	0.259944	0.962	0.878	4.59942e-106
Cluster 6	RPS28	1.60397e-110	-0.37125	1	0.999	5.39896e-106
Cluster 6	TCEB2	2.77788e-110	-0.297621	0.992	0.983	9.35035e-106
Cluster 6	SCGB3A1	4.3573e-110	-2.79755	0.083	0.35	1.46667e-105
Cluster 6	C9ORF142	6.0802e-110	0.257446	0.75	0.504	2.0466e-105
Cluster 6	HIST1H4C	1.11947e-109	0.932515	0.888	0.761	3.76812e-105
Cluster 6	EMC6	1.32074e-109	0.277679	0.922	0.789	4.44563e-105
Cluster 6	PTP4A2	1.56685e-108	0.262266	0.947	0.839	5.27401e-104
Cluster 6	PGP	2.98113e-108	0.276203	0.8	0.572	1.00345e-103
Cluster 6	MAZ	5.61059e-108	0.258169	0.755	0.529	1.88852e-103
Cluster 6	TMEM54	4.9455e-107	0.300633	0.916	0.781	1.66465e-102
Cluster 6	RPL38	1.39822e-106	-0.322874	1	0.998	4.70642e-102
Cluster 6	HLA-C	2.65243e-106	-0.432704	0.886	0.921	8.92807e-102
Cluster 6	REG4	3.57301e-106	0.375487	0.943	0.713	1.20267e-101
Cluster 6	GRN	4.44573e-105	-0.415475	0.584	0.745	1.49643e-100
Cluster 6	PKIB	2.29932e-104	0.317757	0.614	0.361	7.73951e-100
Cluster 6	CCK	2.73545e-104	0.35085	0.986	0.837	9.20753e-100
Cluster 6	VSIG1	7.04878e-104	0.320917	0.801	0.547	2.37262e-99
Cluster 6	GABRP	1.38923e-103	-0.529002	0.048	0.301	4.67616e-99
Cluster 6	LGALS3BP	4.94736e-103	-0.427293	0.767	0.845	1.66528e-98
Cluster 6	CYSTM1	6.94969e-102	0.309441	1	0.982	2.33926e-97
Cluster 6	RHEB	1.74312e-101	0.284704	0.846	0.651	5.86733e-97
Cluster 6	EIF5	1.15476e-100	0.283029	0.927	0.785	3.88694e-96
Cluster 6	COTL1	4.04138e-100	0.299715	0.81	0.603	1.36033e-95
Cluster 6	HLA-B	6.33691e-100	-0.573591	0.59	0.766	2.133e-95
Cluster 6	COA4	1.6393e-99	0.284404	0.92	0.808	5.51788e-95
Cluster 6	BANF1	3.33677e-99	0.27669	0.904	0.762	1.12316e-94
Cluster 6	TMEM14B	5.69097e-99	0.254187	0.918	0.805	1.91558e-94
Cluster 6	ID1	1.12283e-98	0.372906	0.996	0.978	3.77944e-94
Cluster 6	CYBA	5.30767e-98	-0.505062	0.786	0.872	1.78656e-93
Cluster 6	SFPQ	8.48018e-98	0.266397	0.864	0.686	2.85443e-93
Cluster 6	RAD23A	1.02172e-97	0.267673	0.903	0.742	3.43911e-93
Cluster 6	SET	1.36682e-97	0.25976	0.968	0.894	4.60071e-93
Cluster 6	ATP5E	1.47684e-97	-0.300511	1	0.998	4.97106e-93
Cluster 6	NEAT1	2.44132e-97	-0.544377	0.989	0.989	8.21747e-93
Cluster 6	DPCR1	3.09049e-97	0.449611	0.551	0.295	1.04026e-92
Cluster 6	ITGAE	4.19764e-97	0.253544	0.817	0.608	1.41293e-92
Cluster 6	IFITM3	2.59182e-96	-0.485299	0.599	0.744	8.72408e-92
Cluster 6	PSME1	3.52247e-96	-0.395922	0.698	0.792	1.18566e-91
Cluster 6	EEF2	4.56721e-96	-0.25029	0.998	0.995	1.53732e-91
Cluster 6	PIGR	4.83475e-96	-1.06682	0.228	0.479	1.62738e-91
Cluster 6	NCL	7.89522e-96	0.294029	0.961	0.88	2.65753e-91
Cluster 6	ZFAS1	1.07022e-95	-0.336546	0.984	0.979	3.60235e-91
Cluster 6	NBL1	1.74181e-95	0.255015	0.807	0.604	5.86295e-91
Cluster 6	SLC40A1	3.25414e-95	-0.356517	0.721	0.821	1.09534e-90
Cluster 6	PEG10	1.09189e-94	0.276038	0.58	0.337	3.67531e-90
Cluster 6	MPC2	3.33714e-94	0.283327	0.947	0.85	1.12328e-89
Cluster 6	C19ORF48	4.25269e-94	0.260411	0.748	0.524	1.43146e-89
Cluster 6	SLC25A39	5.14742e-94	0.257522	0.922	0.818	1.73262e-89
Cluster 6	MRPL34	6.73431e-94	0.271298	0.912	0.778	2.26677e-89
Cluster 6	C9ORF16	1.30624e-92	-0.483364	0.956	0.95	4.39681e-88
Cluster 6	RP11-492E3.2	2.00073e-92	-0.768371	0.141	0.383	6.73445e-88
Cluster 6	COMMD6	5.65622e-91	-0.269605	0.979	0.969	1.90388e-86
Cluster 6	RPL22L1	3.85785e-90	0.297174	0.93	0.807	1.29855e-85
Cluster 6	TFF3	1.0389e-88	-0.843172	0.894	0.909	3.49694e-84
Cluster 6	MARCKS	1.40371e-88	0.264177	0.931	0.817	4.7249e-84
Cluster 6	TNFAIP2	3.8497e-88	-0.803583	0.142	0.376	1.29581e-83
Cluster 6	DEFB1	7.5384e-88	-1.06275	0.407	0.6	2.53743e-83
Cluster 6	CD59	1.36068e-87	-0.472699	0.968	0.968	4.58004e-83
Cluster 6	SDF2L1	1.59395e-87	0.282444	0.894	0.732	5.36523e-83
Cluster 6	PPP1R14B	1.55373e-85	0.265307	0.931	0.851	5.22986e-81
Cluster 6	PPA1	1.49524e-83	-0.263395	0.87	0.897	5.03297e-79
Cluster 6	SPTSSB	1.53691e-83	0.27469	0.382	0.182	5.17323e-79
Cluster 6	LAPTM4A	1.07241e-82	-0.35046	0.728	0.814	3.60974e-78
Cluster 6	CD63	1.11874e-82	-0.420066	0.992	0.987	3.76569e-78
Cluster 6	PERP	3.96012e-82	-0.264115	0.973	0.964	1.33298e-77
Cluster 6	LY6E	8.75264e-82	0.255342	0.992	0.956	2.94614e-77
Cluster 6	MALL	1.35193e-81	0.275361	0.774	0.566	4.5506e-77
Cluster 6	CDK2AP2	1.46905e-81	0.254952	0.902	0.784	4.94483e-77
Cluster 6	WFDC2	3.80688e-81	-0.656855	0.121	0.348	1.2814e-76
Cluster 6	CCL20	1.06273e-79	-1.62088	0.137	0.357	3.57715e-75
Cluster 6	C4ORF48	1.70991e-79	-0.471433	0.704	0.791	5.75557e-75
Cluster 6	TESC	2.01197e-79	-0.406657	0.796	0.877	6.7723e-75
Cluster 6	PMEPA1	3.16473e-79	-0.489495	0.496	0.643	1.06525e-74
Cluster 6	SELM	3.19496e-79	-0.314041	0.16	0.384	1.07542e-74
Cluster 6	TIMP1	5.2627e-79	-0.349139	0.749	0.814	1.77143e-74
Cluster 6	EIF3E	7.79933e-79	-0.263967	0.957	0.956	2.62525e-74
Cluster 6	RBP1	8.49603e-79	-0.701254	0.465	0.643	2.85976e-74
Cluster 6	ITGB1	6.56121e-78	-0.564715	0.984	0.98	2.2085e-73
Cluster 6	MAL2	6.72082e-77	0.290444	0.945	0.862	2.26223e-72
Cluster 6	ROMO1	8.78391e-77	-0.392219	0.871	0.894	2.95666e-72
Cluster 6	TOMM7	1.62802e-76	-0.279123	0.973	0.969	5.47992e-72
Cluster 6	ATP1A1	2.97701e-76	-0.363867	0.788	0.855	1.00206e-71
Cluster 6	PCSK1N	2.41255e-75	-0.462527	0.333	0.524	8.12063e-71
Cluster 6	CLDN10	2.78479e-74	-0.417433	0.298	0.499	9.3736e-70
Cluster 6	SERPINA5	5.32687e-74	-0.290706	0.101	0.314	1.79302e-69
Cluster 6	SMIM22	2.37603e-73	-0.373158	0.807	0.856	7.99771e-69
Cluster 6	ARL6IP1	2.50029e-73	0.263876	0.961	0.877	8.41596e-69
Cluster 6	PRDX5	1.4629e-72	-0.268975	0.96	0.953	4.92411e-68
Cluster 6	TMEM258	3.6729e-72	-0.320852	0.978	0.968	1.2363e-67
Cluster 6	ARPC3	4.40708e-72	-0.289297	0.92	0.93	1.48342e-67
Cluster 6	NDUFA1	6.95736e-71	-0.297425	0.917	0.925	2.34185e-66
Cluster 6	BEX2	4.0037e-70	-0.263395	0.175	0.384	1.34765e-65
Cluster 6	NDUFB1	3.51371e-69	-0.406271	0.917	0.92	1.18271e-64
Cluster 6	OST4	7.16348e-68	-0.284309	0.997	0.986	2.41123e-63
Cluster 6	STC1	2.84915e-66	-0.315104	0.08	0.275	9.59025e-62
Cluster 6	TMPRSS2	7.37359e-66	-0.277338	0.195	0.395	2.48195e-61
Cluster 6	VSTM2L	5.70178e-64	-0.303996	0.161	0.357	1.91922e-59
Cluster 6	SNHG8	1.59238e-63	-0.277285	0.913	0.93	5.35995e-59
Cluster 6	SYF2	9.57892e-63	-0.256384	0.576	0.699	3.22426e-58
Cluster 6	MMP7	2.98656e-62	-0.443157	0.196	0.38	1.00528e-57
Cluster 6	SOX9	1.67207e-61	-0.312751	0.543	0.679	5.62819e-57
Cluster 6	HIST1H2AC	6.21047e-60	-0.304929	0.363	0.544	2.09044e-55
Cluster 6	SEZ6L2	2.3906e-59	-0.262285	0.283	0.469	8.04676e-55
Cluster 6	CLU	6.7082e-59	-0.5708	0.728	0.77	2.25798e-54
Cluster 6	NDUFA3	1.53046e-56	-0.333947	0.836	0.867	5.15153e-52
Cluster 6	FXYD2	6.38636e-54	-0.483315	0.032	0.181	2.14965e-49
Cluster 6	ID4	1.31807e-53	0.259141	0.6	0.419	4.43664e-49
Cluster 6	UQCRQ	4.03247e-53	-0.250905	0.998	0.992	1.35733e-48
Cluster 6	CHPF	3.53168e-52	-0.270588	0.377	0.533	1.18877e-47
Cluster 6	UQCRB	3.85554e-52	-0.253426	0.992	0.973	1.29778e-47
Cluster 6	ALDH1A3	2.78809e-51	-0.906507	0.397	0.531	9.38471e-47
Cluster 6	GPX2	2.80087e-51	-0.262512	0.994	0.99	9.42775e-47
Cluster 6	FAM3D	9.56056e-51	-0.301409	0.554	0.67	3.21809e-46
Cluster 6	TGFBR2	1.8754e-50	-0.279036	0.831	0.853	6.3126e-46
Cluster 6	RPS4Y1	2.82874e-50	-0.315776	0.774	0.749	9.52155e-46
Cluster 6	TNFSF15	3.27411e-49	-0.507693	0.437	0.566	1.10206e-44
Cluster 6	KRT23	4.799e-49	-0.260383	0.204	0.379	1.61534e-44
Cluster 6	MUC1	7.69927e-49	-0.33734	0.096	0.259	2.59158e-44
Cluster 6	FGF19	1.47568e-48	-0.4237	0.344	0.506	4.96715e-44
Cluster 6	QSOX1	3.87572e-48	-0.293886	0.8	0.839	1.30457e-43
Cluster 6	CCL28	2.60264e-46	-0.32606	0.135	0.29	8.76048e-42
Cluster 6	RARRES2	5.0319e-46	-0.325505	0.17	0.332	1.69374e-41
Cluster 6	HLA-DRA	3.89804e-45	-0.264979	0.011	0.131	1.31208e-40
Cluster 6	ZMAT3	3.37835e-44	-0.274941	0.491	0.619	1.13715e-39
Cluster 6	SEC62	5.2699e-44	-0.250901	0.766	0.8	1.77385e-39
Cluster 6	SOX4	1.08342e-43	-0.33735	0.835	0.852	3.6468e-39
Cluster 6	TACSTD2	8.48633e-43	-0.416167	0.834	0.852	2.8565e-38
Cluster 6	WBP5	1.16236e-42	-0.293878	0.649	0.726	3.9125e-38
Cluster 6	TAPBP	2.07777e-42	-0.336234	0.548	0.644	6.99377e-38
Cluster 6	IFI6	1.99697e-41	-0.410033	0.385	0.514	6.7218e-37
Cluster 6	EIF5A	4.82116e-41	0.34965	0.82	0.748	1.6228e-36
Cluster 6	TXNIP	2.22847e-40	-0.266472	0.689	0.76	7.50104e-36
Cluster 6	MUC5B	4.09121e-39	-0.436531	0.961	0.939	1.3771e-34
Cluster 6	IGFBP6	9.38634e-39	-0.40221	0.621	0.707	3.15944e-34
Cluster 6	CD44	9.92068e-39	-0.309268	0.558	0.648	3.3393e-34
Cluster 6	KLK7	1.07362e-38	-0.280486	0.134	0.275	3.61381e-34
Cluster 6	IGFBP5	6.6903e-38	-0.593466	0.009	0.111	2.25196e-33
Cluster 6	HIF1A	1.27297e-37	-0.415051	0.626	0.69	4.28481e-33
Cluster 6	GSN	1.50324e-37	-0.275009	0.509	0.622	5.05992e-33
Cluster 6	ATP5I	3.31228e-37	-0.320518	0.98	0.975	1.11491e-32
Cluster 6	C19ORF33	4.48495e-37	-0.287636	0.95	0.936	1.50963e-32
Cluster 6	TRAM1	1.41899e-36	-0.252115	0.798	0.829	4.77631e-32
Cluster 6	RPS29	1.71817e-36	-0.259638	1	0.999	5.78335e-32
Cluster 6	TCN1	1.77843e-36	-0.355094	0.138	0.276	5.98619e-32
Cluster 6	KRT18	4.34925e-35	-0.439343	1	0.999	1.46396e-30
Cluster 6	PI3	6.56784e-35	-0.631833	0.305	0.433	2.21074e-30
Cluster 6	KLK6	1.89572e-34	-0.290978	0.305	0.458	6.38099e-30
Cluster 6	LIPH	4.60557e-34	-0.283553	0.311	0.442	1.55023e-29
Cluster 6	POLR2L	1.42102e-33	-0.293815	0.982	0.979	4.78316e-29
Cluster 6	SNHG25	4.87977e-33	-0.406104	0.579	0.644	1.64253e-28
Cluster 6	CXCL2	7.90802e-31	-0.499997	0.268	0.386	2.66184e-26
Cluster 6	PPBP	1.16814e-30	-0.578605	0.039	0.137	3.93196e-26
Cluster 6	KLK10	1.20658e-30	-0.486637	0.85	0.854	4.06134e-26
Cluster 6	CXCL1	2.05196e-30	-0.800612	0.5	0.576	6.90689e-26
Cluster 6	PPIB	7.06687e-30	-0.290858	0.941	0.923	2.37871e-25
Cluster 6	LGALS4	7.53538e-29	-0.332785	0.906	0.857	2.53641e-24
Cluster 6	SDC4	1.1371e-28	-0.339297	0.474	0.563	3.82747e-24
Cluster 6	MT-ND3	5.72681e-28	-0.3032	1	0.996	1.92764e-23
Cluster 6	ZG16B	1.32228e-27	-0.473435	0.433	0.537	4.45081e-23
Cluster 6	CXCL5	2.14753e-26	-1.14202	0.648	0.675	7.22857e-22
Cluster 6	CXCL6	2.86179e-25	-0.52143	0.125	0.225	9.63278e-21
Cluster 6	NTN4	7.14147e-25	-0.266474	0.275	0.382	2.40382e-20
Cluster 6	NMT1	9.71327e-23	-0.254084	0.483	0.547	3.26949e-18
Cluster 6	CCND1	2.5167e-20	-0.319031	0.968	0.96	8.4712e-16
Cluster 6	MALAT1	2.47405e-19	-0.428365	1	0.999	8.32766e-15
Cluster 6	IL32	1.10957e-18	-0.294515	0.649	0.671	3.73483e-14
Cluster 6	CXCL3	1.60231e-16	-0.46444	0.543	0.588	5.39337e-12
Cluster 6	KRT8	1.56731e-15	-0.334763	1	0.999	5.27555e-11
[truncated: 3,995 more rows]
