# Supplementary material for: Hepatitis C virus infects and perturbs liver stem cells
Source: mBio. 2023 Nov 8;14(6):e01318-23. doi: 10.1128/mbio.01318-23 (PMC10746249; doi:10.1128/mbio.01318-23)
Supplement: Data S2 — Differentially expressed genes by cluster from 5' scRNA-seq. [file mbio.01318-23-s0002.xlsx]

## Sheet: SData2
cluster	gene	p_val	avg_logFC	pct.1	pct.2	p_val_adj
Cluster 1	GSTP1	4.26495e-137	0.864439	0.998	0.955	1.42837e-132
Cluster 1	ACTB	1.48165e-129	0.871773	0.996	0.984	4.96219e-125
Cluster 1	PRDX1	1.28386e-121	1.04663	0.907	0.75	4.29977e-117
Cluster 1	NEAT1	3.17137e-121	-2.42782	0.702	0.954	1.06212e-116
Cluster 1	PPIA	3.85644e-118	0.798964	0.964	0.807	1.29156e-113
Cluster 1	CFL1	1.19343e-117	0.676546	0.978	0.879	3.99693e-113
Cluster 1	ANXA2	8.88074e-117	0.924343	0.995	0.963	2.97425e-112
Cluster 1	MYL12B	2.85996e-112	0.825046	0.944	0.83	9.57831e-108
Cluster 1	PFN1	2.86144e-109	0.835278	0.959	0.838	9.58324e-105
Cluster 1	KRT8	7.75284e-107	0.761899	0.996	0.984	2.5965e-102
Cluster 1	TNNI2	4.20954e-94	-1.24947	0.102	0.602	1.40982e-89
Cluster 1	LAMB3	2.31457e-93	-0.785643	0.246	0.775	7.75173e-89
Cluster 1	CYP3A5	7.93425e-90	-1.25597	0.214	0.731	2.65726e-85
Cluster 1	KRT7	1.91361e-89	0.800284	0.977	0.952	6.40886e-85
Cluster 1	QSOX1	8.4616e-88	-0.893958	0.415	0.849	2.83388e-83
Cluster 1	LENG8	1.00469e-87	-0.869686	0.115	0.607	3.3648e-83
Cluster 1	MT-CO1	1.12094e-86	-0.949639	0.977	0.997	3.75415e-82
Cluster 1	KRT18	5.71574e-86	1.00319	0.95	0.924	1.91426e-81
Cluster 1	LRP1	7.35605e-86	-0.661325	0.194	0.704	2.46361e-81
Cluster 1	WSB1	1.0696e-83	-1.50865	0.135	0.619	3.58219e-79
Cluster 1	LDLR	4.07513e-82	-0.712336	0.354	0.828	1.3648e-77
Cluster 1	MT-ND4	4.3912e-82	-0.984608	0.828	0.971	1.47066e-77
Cluster 1	AGRN	5.29005e-81	-0.738923	0.434	0.873	1.77169e-76
Cluster 1	ONECUT2	1.55655e-78	-0.665123	0.197	0.699	5.21304e-74
Cluster 1	EIF5A	1.37281e-77	0.875282	0.727	0.559	4.59768e-73
Cluster 1	MT-ND3	4.23557e-77	-0.926355	0.842	0.973	1.41853e-72
Cluster 1	SEMA4B	7.51195e-77	-0.634445	0.083	0.533	2.51583e-72
Cluster 1	KRT19	1.16327e-76	0.709597	0.998	0.997	3.89591e-72
Cluster 1	ADGRG6	4.31403e-75	-0.636369	0.248	0.742	1.44481e-70
Cluster 1	ACTG1	2.35909e-74	0.606467	0.977	0.917	7.90082e-70
Cluster 1	RASSF7	2.93836e-74	-0.70982	0.284	0.775	9.84086e-70
Cluster 1	MT-CO3	5.14729e-74	-0.877873	0.811	0.969	1.72388e-69
Cluster 1	ALS2CL	9.27959e-73	-0.796956	0.176	0.643	3.10783e-68
Cluster 1	ANXA5	8.38826e-71	0.688404	0.892	0.839	2.80931e-66
Cluster 1	EEF1A1	1.47821e-70	0.500767	0.996	0.942	4.95067e-66
Cluster 1	ITGA2	5.59611e-70	-0.63294	0.206	0.678	1.87419e-65
Cluster 1	TXNIP	8.33471e-70	-0.789411	0.465	0.841	2.79138e-65
Cluster 1	N4BP2L2	1.22873e-69	-0.779078	0.084	0.506	4.11515e-65
Cluster 1	GAPDH	3.66246e-69	0.524252	0.998	0.965	1.2266e-64
Cluster 1	TMEM181	8.21649e-69	-0.546638	0.206	0.674	2.75178e-64
Cluster 1	RNF213	8.57383e-68	-0.587026	0.172	0.631	2.87146e-63
Cluster 1	MUC5B	1.81709e-67	-1.14412	0.673	0.906	6.08562e-63
Cluster 1	SRSF5	1.86713e-67	-1.00583	0.357	0.819	6.2532e-63
Cluster 1	VMP1	6.11269e-67	-0.717965	0.253	0.725	2.0472e-62
Cluster 1	MALAT1	1.05597e-66	-2.03061	0.959	0.994	3.53654e-62
Cluster 1	MT-CYB	6.75243e-66	-0.867226	0.88	0.977	2.26145e-61
Cluster 1	LIMCH1	7.48395e-66	-0.541323	0.142	0.579	2.50645e-61
Cluster 1	SCNN1A	1.41433e-65	-0.575927	0.266	0.715	4.73673e-61
Cluster 1	DST	4.70823e-65	-0.68101	0.364	0.834	1.57683e-60
Cluster 1	NFKBIZ	9.93312e-65	-0.721391	0.083	0.488	3.3267e-60
Cluster 1	APOL1	1.02145e-64	-1.25065	0.215	0.614	3.42095e-60
Cluster 1	SHROOM3	1.21956e-64	-0.53676	0.293	0.757	4.08443e-60
Cluster 1	FOSB	4.40479e-64	-0.566208	0.077	0.478	1.47521e-59
Cluster 1	TCIRG1	1.47213e-63	-0.605057	0.095	0.503	4.93031e-59
Cluster 1	ERBB2	2.06588e-63	-0.356668	0.106	0.53	6.91884e-59
Cluster 1	S100A16	2.91981e-63	0.540221	0.894	0.779	9.77873e-59
Cluster 1	CAPN8	3.07117e-63	-0.896229	0.199	0.634	1.02857e-58
Cluster 1	NTN4	3.67589e-63	-0.481102	0.135	0.564	1.23109e-58
Cluster 1	MST1R	6.82856e-63	-0.518051	0.151	0.588	2.28695e-58
Cluster 1	DDX17	1.38568e-62	-0.711546	0.3	0.765	4.64078e-58
Cluster 1	MTRNR2L12	1.56327e-62	-0.624003	0.517	0.906	5.23554e-58
Cluster 1	FNDC3B	1.71978e-62	-0.473978	0.14	0.571	5.75973e-58
Cluster 1	KLF6	2.33512e-62	-0.765589	0.307	0.742	7.82054e-58
Cluster 1	LAMA3	3.9688e-62	-0.619466	0.199	0.634	1.32919e-57
Cluster 1	ZFP36	4.21333e-62	-0.598302	0.291	0.739	1.41109e-57
Cluster 1	HSPA8	4.26016e-62	0.775268	0.794	0.7	1.42677e-57
Cluster 1	EGFR	5.90379e-62	-0.535059	0.246	0.704	1.97724e-57
Cluster 1	PTPRF	8.14536e-62	-0.506992	0.305	0.768	2.72796e-57
Cluster 1	JUNB	4.03433e-61	-0.625771	0.285	0.72	1.35114e-56
Cluster 1	HSPG2	4.1924e-61	-0.746843	0.476	0.862	1.40408e-56
Cluster 1	SYT8	5.52555e-61	-1.08436	0.542	0.863	1.85056e-56
Cluster 1	COL17A1	6.34787e-61	-0.69549	0.521	0.876	2.12596e-56
Cluster 1	ERBB3	8.70548e-61	-0.431318	0.144	0.574	2.91555e-56
Cluster 1	MYL6	3.02367e-60	0.578606	0.95	0.892	1.01266e-55
Cluster 1	NKTR	3.06173e-60	-0.694969	0.066	0.447	1.0254e-55
Cluster 1	CCNL1	3.65541e-60	-0.579523	0.068	0.45	1.22423e-55
Cluster 1	LGALS4	4.04417e-60	0.743598	0.912	0.861	1.35443e-55
Cluster 1	PROM2	5.35207e-60	-0.556214	0.232	0.659	1.79246e-55
Cluster 1	GOLGB1	5.52115e-60	-0.418157	0.183	0.623	1.84909e-55
Cluster 1	COL6A1	7.91228e-60	-0.782799	0.201	0.608	2.6499e-55
Cluster 1	DAPK1	9.46605e-60	-0.530912	0.131	0.548	3.17028e-55
Cluster 1	MT-CO2	1.40079e-59	-0.689493	0.975	0.995	4.69139e-55
Cluster 1	TMC4	1.87564e-59	-0.448041	0.158	0.582	6.28172e-55
Cluster 1	RHOA	3.05546e-59	0.60295	0.838	0.751	1.02331e-54
Cluster 1	DUOX2	6.47509e-59	-1.13898	0.097	0.463	2.16857e-54
Cluster 1	AKAP13	7.04846e-59	-0.406096	0.181	0.62	2.3606e-54
Cluster 1	RPLP2	7.34241e-59	0.590254	0.892	0.748	2.45905e-54
Cluster 1	S100A10	1.16957e-58	0.477609	0.996	0.944	3.91702e-54
Cluster 1	RPL35	1.53531e-58	0.584263	0.898	0.739	5.14192e-54
Cluster 1	PLXNB2	2.60802e-58	-0.610823	0.433	0.852	8.73452e-54
Cluster 1	SRRM2	2.67981e-58	-0.571135	0.302	0.755	8.97494e-54
Cluster 1	RBM39	2.91623e-58	-0.517398	0.212	0.659	9.76675e-54
Cluster 1	KANSL1	3.93602e-58	-0.60551	0.079	0.46	1.31821e-53
Cluster 1	MT-ND2	1.18875e-57	-0.804636	0.707	0.936	3.98124e-53
Cluster 1	GLG1	1.35759e-57	-0.484521	0.242	0.683	4.54672e-53
Cluster 1	NBEAL1	1.5141e-57	-0.464912	0.158	0.578	5.07087e-53
Cluster 1	JUND	2.40306e-57	-0.499763	0.259	0.685	8.04808e-53
Cluster 1	MYL12A	3.67678e-57	0.71165	0.851	0.8	1.23139e-52
Cluster 1	PLXNA3	5.7397e-57	-0.454807	0.068	0.439	1.92228e-52
Cluster 1	ALDOA	7.37609e-57	0.930535	0.801	0.734	2.47033e-52
Cluster 1	USP34	9.30502e-57	-0.466934	0.127	0.531	3.11635e-52
Cluster 1	APOL2	9.46684e-57	-0.616495	0.115	0.498	3.17054e-52
Cluster 1	DSG2	1.06301e-56	-0.57253	0.397	0.812	3.56011e-52
Cluster 1	HERC4	1.83513e-56	-0.501107	0.092	0.475	6.14604e-52
Cluster 1	MT-ATP6	2.53015e-56	-0.703503	0.758	0.962	8.47374e-52
Cluster 1	RSRP1	4.4213e-56	-0.703935	0.077	0.442	1.48074e-51
Cluster 1	APLP2	6.5884e-56	-0.65575	0.535	0.86	2.20652e-51
Cluster 1	TBC1D8	6.77796e-56	-0.604939	0.097	0.475	2.27001e-51
Cluster 1	EPHB6	8.7233e-56	-0.601566	0.26	0.672	2.92152e-51
Cluster 1	KIAA0232	9.52768e-56	-0.524705	0.169	0.577	3.19091e-51
Cluster 1	CLSTN1	9.69134e-56	-0.323052	0.138	0.554	3.24573e-51
Cluster 1	FAXDC2	1.04559e-55	-0.468193	0.092	0.469	3.50179e-51
Cluster 1	LAMB2	1.10449e-55	-0.479671	0.081	0.455	3.69904e-51
Cluster 1	TRPM4	1.30831e-55	-0.414249	0.144	0.548	4.38165e-51
Cluster 1	AFDN	3.30842e-55	-0.383257	0.145	0.557	1.10802e-50
Cluster 1	CTDSP1	5.78342e-55	-0.330948	0.149	0.563	1.93692e-50
Cluster 1	CYSTM1	6.83444e-55	0.542534	0.986	0.9	2.28892e-50
Cluster 1	TMEM259	7.90188e-55	-0.345157	0.176	0.604	2.64642e-50
Cluster 1	INSR	8.69715e-55	-0.45511	0.074	0.434	2.91276e-50
Cluster 1	NPM1	9.2857e-55	0.813121	0.763	0.635	3.10988e-50
Cluster 1	PLXNA2	1.09721e-54	-0.411191	0.093	0.468	3.67465e-50
Cluster 1	RIOK3	1.22809e-54	-0.456078	0.206	0.633	4.113e-50
Cluster 1	PSD3	2.19208e-54	-0.358018	0.153	0.566	7.34151e-50
Cluster 1	MLXIP	2.23915e-54	-0.328286	0.138	0.543	7.49913e-50
Cluster 1	NDRG1	2.31731e-54	-0.599954	0.16	0.55	7.76092e-50
Cluster 1	CALM2	3.28412e-54	0.648255	0.908	0.851	1.09988e-49
Cluster 1	TAPBP	4.90758e-54	-0.389573	0.217	0.649	1.6436e-49
Cluster 1	KLF2	5.31253e-54	-0.376419	0.111	0.497	1.77922e-49
Cluster 1	JUN	6.00664e-54	-0.470528	0.206	0.625	2.01168e-49
Cluster 1	SLC4A4	6.03686e-54	-0.377374	0.102	0.484	2.02181e-49
Cluster 1	GCC2	1.32125e-53	-0.306302	0.12	0.519	4.42501e-49
Cluster 1	CCNL2	1.6379e-53	-0.53738	0.192	0.603	5.48551e-49
Cluster 1	SLC6A8	1.76437e-53	-0.501284	0.19	0.599	5.90906e-49
Cluster 1	CTSD	3.53839e-53	-0.669846	0.583	0.864	1.18504e-48
Cluster 1	ONECUT3	4.12766e-53	-0.403697	0.122	0.508	1.38239e-48
Cluster 1	TMC5	4.78102e-53	-0.417452	0.176	0.59	1.60121e-48
Cluster 1	PKN2	9.66811e-53	-0.441617	0.167	0.568	3.23795e-48
Cluster 1	MYRF	1.267e-52	-0.374346	0.266	0.707	4.24332e-48
Cluster 1	CLIC1	1.29303e-52	0.620919	0.882	0.788	4.33048e-48
Cluster 1	MMP14	1.67136e-52	-0.33717	0.163	0.572	5.59756e-48
Cluster 1	KDM5B	2.2036e-52	-0.36286	0.068	0.422	7.38008e-48
Cluster 1	ITGB4	2.67971e-52	-0.582171	0.557	0.9	8.97463e-48
Cluster 1	HIP1R	2.8748e-52	-0.5029	0.153	0.548	9.62799e-48
Cluster 1	RPL3	4.32528e-52	0.558133	0.899	0.763	1.44858e-47
Cluster 1	AKAP9	6.9129e-52	-0.37185	0.158	0.556	2.3152e-47
Cluster 1	GPR153	1.00566e-51	-0.423338	0.111	0.478	3.36806e-47
Cluster 1	DUOX1	1.58862e-51	-0.451933	0.075	0.427	5.32043e-47
Cluster 1	LDHB	1.6152e-51	0.854585	0.648	0.495	5.40946e-47
Cluster 1	TPI1	1.87849e-51	0.565297	0.86	0.758	6.29125e-47
Cluster 1	SON	2.07633e-51	-0.48091	0.303	0.735	6.95385e-47
Cluster 1	B3GALT5	3.5187e-51	-0.390058	0.169	0.563	1.17845e-46
Cluster 1	CPD	4.62494e-51	-0.362482	0.133	0.512	1.54894e-46
Cluster 1	HOOK2	4.92854e-51	-0.399639	0.106	0.474	1.65062e-46
Cluster 1	UNC5B	7.01457e-51	-0.367537	0.178	0.576	2.34925e-46
Cluster 1	ARHGAP32	9.2942e-51	-0.328785	0.092	0.456	3.11272e-46
Cluster 1	ATP5F1B	1.13675e-50	0.787043	0.704	0.651	3.8071e-46
Cluster 1	RPL15	1.74617e-50	0.491431	0.898	0.746	5.84809e-46
Cluster 1	ZMYND8	2.3492e-50	-0.410547	0.16	0.546	7.8677e-46
Cluster 1	CDHR2	2.98203e-50	-0.4803	0.162	0.541	9.98713e-46
Cluster 1	MYO15B	3.85202e-50	-0.456323	0.12	0.487	1.29008e-45
Cluster 1	GOLGA2	3.92152e-50	-0.285911	0.115	0.492	1.31336e-45
Cluster 1	SEMA3B	4.69351e-50	-0.399735	0.158	0.547	1.5719e-45
Cluster 1	PTPRM	5.16032e-50	-0.512794	0.108	0.468	1.72824e-45
Cluster 1	ZBTB20	9.77379e-50	-0.400904	0.061	0.399	3.27334e-45
Cluster 1	GSN	1.24645e-49	-0.946693	0.691	0.911	4.1745e-45
Cluster 1	PRKCA	1.86756e-49	-0.310219	0.084	0.439	6.25464e-45
Cluster 1	TOR4A	3.24313e-49	-0.255844	0.147	0.539	1.08616e-44
Cluster 1	TMEM131	3.39272e-49	-0.268129	0.14	0.527	1.13626e-44
Cluster 1	SREBF1	3.82714e-49	-0.301734	0.165	0.56	1.28175e-44
Cluster 1	CYP4F3	5.91527e-49	-0.404821	0.061	0.391	1.98108e-44
Cluster 1	BIRC6	7.02053e-49	-0.360083	0.167	0.564	2.35125e-44
Cluster 1	CDH1	7.33762e-49	-0.538698	0.472	0.826	2.45744e-44
Cluster 1	SIPA1L2	7.71951e-49	-0.488612	0.181	0.561	2.58534e-44
Cluster 1	ZKSCAN1	7.79671e-49	-0.355861	0.21	0.627	2.6112e-44
Cluster 1	PRRC2B	1.19257e-48	-0.332233	0.135	0.507	3.99403e-44
Cluster 1	MARCKS	1.31936e-48	-0.387309	0.23	0.632	4.41868e-44
Cluster 1	PFKFB3	1.37585e-48	-0.505284	0.066	0.397	4.60786e-44
Cluster 1	EGR1	1.51314e-48	-0.389323	0.099	0.448	5.06766e-44
Cluster 1	AP006284.1	1.68765e-48	-0.891221	0.023	0.323	5.65211e-44
Cluster 1	NUMA1	1.68897e-48	-0.316252	0.111	0.475	5.65653e-44
Cluster 1	MSL1	1.77142e-48	-0.315878	0.061	0.396	5.93266e-44
Cluster 1	S100A11	2.69083e-48	0.600573	0.946	0.874	9.01187e-44
Cluster 1	MIR194-2HG	2.78086e-48	-0.467634	0.023	0.33	9.31337e-44
Cluster 1	ELF3	2.95622e-48	-0.54168	0.334	0.745	9.90068e-44
Cluster 1	TJP1	4.31693e-48	-0.28653	0.151	0.546	1.44578e-43
Cluster 1	ANO1	4.75278e-48	-0.30878	0.18	0.577	1.59175e-43
Cluster 1	MXD1	4.90321e-48	-0.396355	0.266	0.68	1.64213e-43
Cluster 1	PIEZO1	6.04997e-48	-0.320238	0.124	0.493	2.02619e-43
Cluster 1	PNISR	7.13695e-48	-0.40687	0.09	0.436	2.39023e-43
Cluster 1	VSTM2L	7.71605e-48	-0.610638	0.352	0.711	2.58418e-43
Cluster 1	OS9	1.14712e-47	-0.270966	0.221	0.629	3.84183e-43
Cluster 1	CFLAR	1.31314e-47	-0.376254	0.203	0.6	4.39784e-43
Cluster 1	MIA2	1.47882e-47	-0.400721	0.118	0.479	4.95273e-43
Cluster 1	ARFGEF1	1.50373e-47	-0.286149	0.135	0.513	5.03613e-43
Cluster 1	KMT2E	1.67967e-47	-0.307379	0.088	0.437	5.62538e-43
Cluster 1	MUC3A	2.42545e-47	-0.652873	0.609	0.902	8.12307e-43
Cluster 1	UBALD2	2.5713e-47	-0.323403	0.14	0.511	8.61155e-43
Cluster 1	PAG1	3.10564e-47	-0.357513	0.072	0.404	1.04011e-42
Cluster 1	WNK1	3.52221e-47	-0.262853	0.131	0.503	1.17962e-42
Cluster 1	DNAJC5	3.95037e-47	-0.259187	0.151	0.533	1.32302e-42
Cluster 1	FAM102A	4.09292e-47	-0.478192	0.309	0.711	1.37076e-42
Cluster 1	SMAD3	5.02448e-47	-0.3374	0.217	0.629	1.68275e-42
Cluster 1	IGF2R	5.95355e-47	-0.301588	0.124	0.486	1.9939e-42
Cluster 1	CAPN5	6.21777e-47	-0.361337	0.18	0.563	2.08239e-42
Cluster 1	CLDN4	8.43751e-47	-0.522666	0.282	0.674	2.82581e-42
Cluster 1	TCIM	8.56312e-47	-0.589569	0.07	0.394	2.86787e-42
Cluster 1	LPP	1.89714e-46	-0.269704	0.221	0.637	6.3537e-42
Cluster 1	ERRFI1	2.18137e-46	-0.613637	0.364	0.733	7.30564e-42
Cluster 1	ARHGAP5	2.22407e-46	-0.284878	0.158	0.542	7.44863e-42
Cluster 1	ARID1A	2.23644e-46	-0.27233	0.101	0.448	7.49006e-42
Cluster 1	ATP8B1	2.25357e-46	-0.273436	0.144	0.523	7.54742e-42
Cluster 1	ZBTB7B	2.32622e-46	-0.287099	0.163	0.543	7.79075e-42
Cluster 1	MACF1	2.72511e-46	-0.357104	0.239	0.653	9.12668e-42
Cluster 1	RPS8	3.61654e-46	0.465647	0.905	0.756	1.21122e-41
Cluster 1	ERBIN	3.84232e-46	-0.279004	0.093	0.443	1.28683e-41
Cluster 1	DDR1	4.01535e-46	-0.297011	0.253	0.663	1.34478e-41
Cluster 1	KLF4	6.13354e-46	-0.343785	0.138	0.5	2.05419e-41
Cluster 1	THOC2	8.88051e-46	-0.405702	0.136	0.494	2.97417e-41
Cluster 1	GPBP1	8.99746e-46	-0.307076	0.086	0.427	3.01334e-41
Cluster 1	LAMA5	9.07213e-46	-0.525622	0.174	0.541	3.03835e-41
Cluster 1	PABPN1	9.15853e-46	-0.273783	0.169	0.553	3.06728e-41
Cluster 1	CHD2	1.03183e-45	-0.344329	0.09	0.427	3.4557e-41
Cluster 1	NABP1	1.36417e-45	-0.60964	0.108	0.442	4.56875e-41
Cluster 1	TNRC6B	1.48616e-45	-0.297219	0.165	0.542	4.9773e-41
Cluster 1	OGA	1.83593e-45	-0.437667	0.043	0.348	6.14873e-41
Cluster 1	FOSL2	2.39073e-45	-0.289633	0.122	0.477	8.00678e-41
Cluster 1	ARGLU1	2.87392e-45	-0.398895	0.12	0.473	9.62505e-41
Cluster 1	RASEF	3.05668e-45	-0.346824	0.192	0.579	1.02371e-40
Cluster 1	ERN2	4.29758e-45	-0.344489	0.187	0.573	1.4393e-40
Cluster 1	YBX1	4.77332e-45	0.600954	0.79	0.666	1.59863e-40
Cluster 1	SP1	5.41637e-45	-0.331912	0.074	0.397	1.814e-40
Cluster 1	HSP90AA1	6.2332e-45	0.63973	0.794	0.764	2.08756e-40
Cluster 1	IQGAP1	7.1696e-45	-0.281744	0.251	0.671	2.40117e-40
Cluster 1	ITGAV	7.20981e-45	-0.385752	0.131	0.482	2.41464e-40
Cluster 1	CDC42BPB	7.24995e-45	-0.30479	0.248	0.66	2.42808e-40
Cluster 1	TRPC4AP	7.36093e-45	-0.446011	0.361	0.765	2.46525e-40
Cluster 1	PCDH1	8.6361e-45	-0.28371	0.072	0.395	2.89232e-40
Cluster 1	ATRX	9.67098e-45	-0.337388	0.176	0.557	3.23891e-40
Cluster 1	SREBF2	9.75253e-45	-0.255806	0.248	0.665	3.26622e-40
Cluster 1	MAN2A1	1.01524e-44	-0.297687	0.185	0.564	3.40014e-40
Cluster 1	KIAA1109	1.05494e-44	-0.435037	0.081	0.406	3.5331e-40
Cluster 1	BPTF	1.24101e-44	-0.300504	0.108	0.451	4.15625e-40
Cluster 1	ANXA4	1.27915e-44	0.701218	0.851	0.821	4.284e-40
Cluster 1	RASSF6	1.29487e-44	-0.323714	0.131	0.485	4.33664e-40
Cluster 1	F5	1.29764e-44	-0.401851	0.095	0.425	4.34591e-40
Cluster 1	RMRP	1.58309e-44	-1.16244	0.738	0.913	5.30193e-40
Cluster 1	KIF13B	2.77145e-44	-0.347483	0.217	0.615	9.28188e-40
Cluster 1	ANKRD11	3.43397e-44	-0.306467	0.192	0.583	1.15007e-39
Cluster 1	MTCL1	3.7787e-44	-0.357088	0.201	0.582	1.26552e-39
Cluster 1	DSC2	4.15862e-44	-0.294537	0.181	0.561	1.39276e-39
Cluster 1	RPS9	5.08298e-44	0.506739	0.853	0.691	1.70234e-39
Cluster 1	RPS14	5.65228e-44	0.445087	0.943	0.773	1.89301e-39
Cluster 1	VPS13D	5.77922e-44	-0.320854	0.185	0.567	1.93552e-39
Cluster 1	UGT2B11	6.56226e-44	-0.770703	0.321	0.636	2.19777e-39
Cluster 1	ARHGAP27	7.70868e-44	-0.364864	0.255	0.664	2.58171e-39
Cluster 1	CEMIP	8.92698e-44	-0.509464	0.372	0.738	2.98973e-39
Cluster 1	LUC7L3	9.13723e-44	-0.408784	0.133	0.485	3.06015e-39
Cluster 1	ZMYM2	1.09274e-43	-0.403126	0.075	0.393	3.65968e-39
Cluster 1	2020-03-06	1.10883e-43	-0.262242	0.102	0.439	3.71358e-39
Cluster 1	STK24	1.12539e-43	-0.354511	0.282	0.681	3.76905e-39
Cluster 1	KIAA1522	1.32526e-43	-0.320071	0.302	0.717	4.43843e-39
Cluster 1	ITGB5	1.43082e-43	-0.313372	0.196	0.578	4.79197e-39
Cluster 1	PTPRK	1.45618e-43	-0.278521	0.066	0.383	4.87689e-39
Cluster 1	MICALL2	1.52379e-43	-0.378971	0.129	0.477	5.10332e-39
Cluster 1	PIAS1	1.57796e-43	-0.376273	0.063	0.372	5.28475e-39
Cluster 1	EPC1	1.61668e-43	-0.367683	0.086	0.409	5.41443e-39
Cluster 1	ITGA3	1.93526e-43	-0.460126	0.395	0.795	6.48138e-39
Cluster 1	ZBTB7A	1.97408e-43	-0.26509	0.147	0.504	6.61139e-39
Cluster 1	RNF103	2.06579e-43	-0.327463	0.052	0.353	6.91854e-39
Cluster 1	MT-ND5	2.13165e-43	-0.893332	0.63	0.919	7.1391e-39
Cluster 1	ATP5MC3	2.28989e-43	0.653948	0.785	0.699	7.66908e-39
Cluster 1	TMEM41B	2.43571e-43	-0.270024	0.178	0.556	8.15744e-39
Cluster 1	RAB27B	3.59952e-43	-0.325345	0.196	0.566	1.20551e-38
Cluster 1	KMT2A	3.62841e-43	-0.306384	0.059	0.367	1.21519e-38
Cluster 1	RBM5	4.16974e-43	-0.490312	0.086	0.403	1.39649e-38
Cluster 1	KTN1	4.21459e-43	-0.412408	0.436	0.81	1.41151e-38
Cluster 1	VWA1	4.40521e-43	-0.295439	0.083	0.404	1.47535e-38
Cluster 1	RALGPS2	4.96835e-43	-0.3466	0.165	0.531	1.66395e-38
Cluster 1	PRDX2	6.35991e-43	0.716467	0.661	0.561	2.13e-38
Cluster 1	FOS	6.78892e-43	-0.56786	0.521	0.832	2.27368e-38
Cluster 1	KLF5	7.82089e-43	-0.370683	0.323	0.731	2.61929e-38
Cluster 1	KMT2C	7.86557e-43	-0.335977	0.097	0.425	2.63426e-38
Cluster 1	PLEKHA7	7.98993e-43	-0.281462	0.115	0.457	2.67591e-38
Cluster 1	BRWD1	9.25004e-43	-0.320681	0.065	0.371	3.09793e-38
Cluster 1	JMJD1C	1.3632e-42	-0.311529	0.083	0.404	4.5655e-38
Cluster 1	HCV1A-GENOME	1.46549e-42	-0.405628	0.237	0.631	4.90807e-38
Cluster 1	NDUFA4	1.55289e-42	0.543165	0.776	0.673	5.20079e-38
Cluster 1	FRYL	1.55893e-42	-0.387197	0.047	0.339	5.22101e-38
Cluster 1	SYTL2	1.61117e-42	-0.285952	0.081	0.397	5.39595e-38
Cluster 1	REG4	1.73029e-42	0.843381	0.899	0.831	5.79491e-38
Cluster 1	SLC38A10	2.80322e-42	-0.274689	0.165	0.529	9.38827e-38
Cluster 1	CACNA1H	2.92275e-42	-0.340196	0.104	0.431	9.78857e-38
Cluster 1	MET	4.08802e-42	-0.262209	0.162	0.524	1.36912e-37
Cluster 1	KIAA0319L	6.15986e-42	-0.287892	0.136	0.481	2.063e-37
Cluster 1	ANXA3	6.66225e-42	0.838188	0.67	0.615	2.23125e-37
Cluster 1	MIDN	7.60303e-42	-0.325798	0.309	0.712	2.54633e-37
Cluster 1	TRIOBP	8.3931e-42	-0.265241	0.219	0.61	2.81093e-37
Cluster 1	CYTH1	8.7514e-42	-0.260896	0.106	0.433	2.93093e-37
Cluster 1	VEGFA	9.91694e-42	-0.385483	0.045	0.332	3.32128e-37
Cluster 1	LGALS3	1.12717e-41	0.574729	0.797	0.747	3.77501e-37
Cluster 1	ST14	1.17756e-41	-0.265561	0.273	0.68	3.94375e-37
Cluster 1	DSTN	1.27682e-41	0.476042	0.849	0.773	4.27619e-37
Cluster 1	SRSF11	1.31426e-41	-0.385759	0.183	0.55	4.40158e-37
Cluster 1	ATG4B	1.47596e-41	-0.359813	0.095	0.413	4.94313e-37
Cluster 1	CHD9	1.56776e-41	-0.34367	0.081	0.392	5.25057e-37
Cluster 1	EFNB2	1.85362e-41	-0.260668	0.147	0.497	6.20796e-37
Cluster 1	COPA	1.98537e-41	-0.255803	0.167	0.526	6.6492e-37
Cluster 1	TMEM184A	2.05685e-41	-0.280816	0.102	0.428	6.8886e-37
Cluster 1	UBA52	2.30839e-41	0.513823	0.79	0.685	7.73103e-37
Cluster 1	FAM129B	3.26307e-41	-0.260466	0.233	0.624	1.09283e-36
Cluster 1	RPSA	4.56457e-41	0.668558	0.695	0.565	1.52872e-36
Cluster 1	TSKU	5.27757e-41	-0.277033	0.11	0.434	1.76751e-36
Cluster 1	RPL4	5.334e-41	0.607821	0.777	0.662	1.78641e-36
Cluster 1	NPEPPS	5.4162e-41	-0.443992	0.309	0.711	1.81394e-36
Cluster 1	FAT1	5.47756e-41	-0.555828	0.546	0.875	1.83449e-36
Cluster 1	RPL27	5.8625e-41	0.541717	0.797	0.669	1.96341e-36
Cluster 1	FAM160A2	1.03569e-40	-0.325245	0.097	0.413	3.46863e-36
Cluster 1	MIR22HG	1.06544e-40	-0.262321	0.081	0.393	3.56826e-36
Cluster 1	SPG7	1.13147e-40	-0.398309	0.167	0.519	3.78942e-36
Cluster 1	ARPC3	1.44703e-40	0.587919	0.759	0.722	4.84626e-36
Cluster 1	MIR210HG	1.5421e-40	-0.404433	0.052	0.336	5.16464e-36
Cluster 1	DNM2	1.56432e-40	-0.426804	0.417	0.795	5.23905e-36
Cluster 1	ARID1B	2.04518e-40	-0.365316	0.038	0.315	6.84953e-36
Cluster 1	PLEKHA5	2.15251e-40	-0.304095	0.106	0.428	7.20898e-36
Cluster 1	DIP2A	2.27202e-40	-0.333735	0.084	0.391	7.60923e-36
Cluster 1	ZNF518A	2.44466e-40	-0.376533	0.072	0.367	8.18741e-36
Cluster 1	ANKRD12	2.49726e-40	-0.287597	0.066	0.363	8.36357e-36
Cluster 1	EHBP1L1	2.50204e-40	-0.267903	0.178	0.536	8.37957e-36
Cluster 1	RBM6	2.50979e-40	-0.363581	0.072	0.37	8.40553e-36
Cluster 1	ZZEF1	3.34075e-40	-0.339171	0.047	0.328	1.11885e-35
Cluster 1	SKP1	3.35303e-40	0.653771	0.711	0.665	1.12296e-35
Cluster 1	PLA2R1	5.14439e-40	-0.40668	0.063	0.353	1.72291e-35
Cluster 1	NISCH	7.85015e-40	-0.279983	0.054	0.341	2.62909e-35
Cluster 1	SHC1	8.90747e-40	-0.399864	0.318	0.701	2.9832e-35
Cluster 1	EPS8L1	9.03641e-40	-0.318956	0.156	0.502	3.02638e-35
Cluster 1	SRP14	1.0391e-39	0.509668	0.822	0.741	3.48006e-35
Cluster 1	SH3BP2	1.10521e-39	-0.340193	0.039	0.315	3.70146e-35
Cluster 1	ANKRD29	1.1674e-39	-0.370009	0.124	0.447	3.90975e-35
Cluster 1	MMP15	1.2391e-39	-0.252737	0.241	0.622	4.14988e-35
Cluster 1	LTBP3	1.4424e-39	-0.308244	0.072	0.367	4.83076e-35
Cluster 1	ATP2A2	1.60661e-39	-0.275014	0.248	0.644	5.38068e-35
Cluster 1	SH3BGRL3	1.71642e-39	0.437382	0.978	0.894	5.74848e-35
Cluster 1	RABGAP1L	1.73978e-39	-0.355967	0.124	0.449	5.82669e-35
Cluster 1	MT-ND1	2.21734e-39	-0.545834	0.641	0.892	7.42608e-35
Cluster 1	DOCK5	2.26637e-39	-0.335819	0.124	0.446	7.59032e-35
Cluster 1	NFAT5	2.62896e-39	-0.396794	0.045	0.322	8.80465e-35
Cluster 1	ARHGEF16	3.38126e-39	-0.281517	0.122	0.449	1.13242e-34
Cluster 1	CALM1	3.45634e-39	0.534985	0.835	0.773	1.15756e-34
Cluster 1	PPP4R1	3.65658e-39	-0.310127	0.133	0.464	1.22463e-34
Cluster 1	TXN	5.95026e-39	0.494788	0.833	0.733	1.9928e-34
Cluster 1	SEC31A	6.215e-39	-0.282553	0.208	0.577	2.08147e-34
Cluster 1	IL17RE	7.3734e-39	-0.313365	0.108	0.419	2.46943e-34
Cluster 1	SH3GLB2	7.75468e-39	-0.26349	0.092	0.398	2.59712e-34
Cluster 1	MUC5AC	1.08289e-38	-0.856911	0.668	0.844	3.62672e-34
Cluster 1	PCSK7	1.30413e-38	-0.413831	0.285	0.666	4.36765e-34
Cluster 1	CEBPD	1.38976e-38	-0.29328	0.047	0.32	4.65444e-34
Cluster 1	LAMC2	1.50714e-38	-0.265982	0.221	0.588	5.04757e-34
Cluster 1	PLEC	1.78535e-38	-0.519016	0.61	0.901	5.97932e-34
Cluster 1	NR2F6	2.19704e-38	-0.277362	0.257	0.637	7.35809e-34
Cluster 1	PKM	2.4541e-38	0.422967	0.921	0.886	8.21902e-34
Cluster 1	TPCN1	3.04354e-38	-0.297194	0.041	0.311	1.01931e-33
Cluster 1	NF1	3.52654e-38	-0.306654	0.086	0.382	1.18107e-33
Cluster 1	P4HA1	3.58978e-38	-0.418554	0.113	0.422	1.20225e-33
Cluster 1	PRDX6	5.18745e-38	0.582806	0.738	0.697	1.73733e-33
Cluster 1	ATP2B4	6.06023e-38	-0.258285	0.086	0.385	2.02963e-33
Cluster 1	ABCC3	6.36414e-38	-0.493229	0.355	0.726	2.13142e-33
Cluster 1	SFI1	6.80074e-38	-0.407104	0.032	0.291	2.27763e-33
Cluster 1	NUDT4	9.55756e-38	-0.264359	0.251	0.628	3.20092e-33
Cluster 1	POU5F1	1.15845e-37	-0.792678	0.029	0.28	3.87976e-33
Cluster 1	FMO5	1.18065e-37	-0.460046	0.127	0.435	3.9541e-33
Cluster 1	MAT2A	1.83882e-37	-0.31953	0.219	0.583	6.15839e-33
Cluster 1	SMG1	2.05723e-37	-0.328372	0.111	0.42	6.88986e-33
Cluster 1	JAG1	2.07216e-37	-0.25714	0.178	0.525	6.93989e-33
Cluster 1	ARRDC4	2.40068e-37	-0.407464	0.269	0.623	8.04011e-33
Cluster 1	MPRIP	2.60495e-37	-0.371135	0.332	0.713	8.72425e-33
Cluster 1	ID2	3.64418e-37	-0.257875	0.178	0.527	1.22047e-32
Cluster 1	ACAP3	4.32335e-37	-0.317135	0.086	0.378	1.44793e-32
Cluster 1	VPS13C	4.56793e-37	-0.343346	0.106	0.405	1.52984e-32
Cluster 1	SPPL2B	5.07655e-37	-0.280888	0.072	0.358	1.70019e-32
Cluster 1	PHIP	5.12854e-37	-0.288151	0.074	0.359	1.7176e-32
Cluster 1	ACSL3	5.57773e-37	-0.314649	0.318	0.705	1.86804e-32
Cluster 1	RAB11A	5.76089e-37	0.554224	0.797	0.759	1.92938e-32
Cluster 1	MTHFR	5.83655e-37	-0.259074	0.048	0.317	1.95472e-32
Cluster 1	NPC1L1	6.18428e-37	-0.251012	0.066	0.345	2.07118e-32
Cluster 1	CTNND1	6.74872e-37	-0.441415	0.418	0.809	2.26022e-32
Cluster 1	SPINK4	6.96386e-37	0.763575	0.817	0.658	2.33227e-32
Cluster 1	ADAM28	7.86158e-37	-0.325679	0.063	0.338	2.63292e-32
Cluster 1	RRBP1	1.07175e-36	-0.403673	0.39	0.768	3.58941e-32
Cluster 1	CFAP44	1.13315e-36	-0.464551	0.022	0.266	3.79502e-32
Cluster 1	SF1	1.30338e-36	-0.276782	0.223	0.59	4.36515e-32
Cluster 1	ECHDC2	1.53622e-36	-0.288942	0.113	0.417	5.14495e-32
Cluster 1	FLNB	1.57321e-36	-0.619706	0.675	0.926	5.26882e-32
Cluster 1	CDK5RAP3	1.83607e-36	-0.425988	0.135	0.446	6.14918e-32
Cluster 1	ATP2A3	2.46774e-36	-0.316332	0.199	0.539	8.26472e-32
Cluster 1	EGLN3	2.47329e-36	-0.519503	0.093	0.377	8.28328e-32
Cluster 1	ANKLE2	2.88329e-36	-0.29103	0.149	0.473	9.65644e-32
Cluster 1	SPTBN1	2.93163e-36	-0.344066	0.488	0.864	9.81833e-32
Cluster 1	POGZ	3.21369e-36	-0.332225	0.057	0.322	1.0763e-31
Cluster 1	RPL38	3.30104e-36	0.573371	0.749	0.666	1.10555e-31
Cluster 1	THUMPD3-AS1	3.88693e-36	-0.292532	0.084	0.371	1.30177e-31
Cluster 1	TRIO	4.27184e-36	-0.328064	0.057	0.324	1.43068e-31
Cluster 1	AHNAK	5.91615e-36	-0.477088	0.627	0.925	1.98138e-31
Cluster 1	STEAP2	8.40794e-36	-0.288131	0.088	0.373	2.8159e-31
Cluster 1	COX4I1	9.2786e-36	0.427349	0.853	0.764	3.10749e-31
Cluster 1	AKR1B10	1.05663e-35	0.637288	0.718	0.654	3.53874e-31
Cluster 1	ASH1L	1.27833e-35	-0.259735	0.092	0.381	4.28125e-31
Cluster 1	RAN	1.31361e-35	0.688021	0.641	0.562	4.3994e-31
Cluster 1	VCAN	1.32838e-35	-0.428309	0.208	0.537	4.44886e-31
Cluster 1	MTSS1	1.43837e-35	-0.283804	0.059	0.326	4.81724e-31
Cluster 1	CYTH2	1.48729e-35	-0.260144	0.181	0.525	4.98107e-31
Cluster 1	VPS13A	1.66232e-35	-0.406934	0.095	0.382	5.56729e-31
Cluster 1	TUBB	1.81366e-35	0.679218	0.718	0.663	6.07412e-31
Cluster 1	TUBB4B	1.99444e-35	0.734183	0.713	0.717	6.67957e-31
Cluster 1	CDC42BPA	2.66328e-35	-0.276987	0.257	0.627	8.91958e-31
Cluster 1	ITGA6	2.93438e-35	-0.327467	0.39	0.768	9.82752e-31
Cluster 1	RPL8	3.27615e-35	0.343666	0.978	0.838	1.09721e-30
Cluster 1	PARP4	3.27826e-35	-0.25415	0.187	0.527	1.09792e-30
Cluster 1	HOOK3	4.11946e-35	-0.279533	0.095	0.382	1.37965e-30
Cluster 1	ABHD2	6.4904e-35	-0.436542	0.519	0.826	2.1737e-30
Cluster 1	CYP2C9	6.77537e-35	-0.439906	0.048	0.301	2.26914e-30
Cluster 1	USP47	7.64433e-35	-0.259224	0.11	0.406	2.56016e-30
Cluster 1	RPS27A	9.10051e-35	0.373422	0.925	0.796	3.04785e-30
Cluster 1	ADCY6	9.34326e-35	-0.271446	0.084	0.364	3.12915e-30
Cluster 1	RPL37A	1.24767e-34	0.526193	0.772	0.684	4.17857e-30
Cluster 1	HNRNPH1	1.42483e-34	-0.416622	0.25	0.604	4.77189e-30
Cluster 1	LYZ	1.434e-34	0.594462	0.941	0.866	4.80261e-30
Cluster 1	PLXNB1	1.5027e-34	-0.255654	0.156	0.478	5.03268e-30
Cluster 1	COTL1	1.78569e-34	0.719019	0.582	0.454	5.98045e-30
Cluster 1	EPHA2	1.86321e-34	-0.30335	0.336	0.703	6.24009e-30
Cluster 1	TIA1	2.30744e-34	-0.370477	0.038	0.283	7.72784e-30
Cluster 1	EPS8L2	2.39476e-34	-0.425431	0.399	0.768	8.02029e-30
Cluster 1	ETS2	2.8796e-34	-0.309592	0.255	0.604	9.64407e-30
Cluster 1	CRYBG1	2.88152e-34	-0.254477	0.102	0.392	9.6505e-30
Cluster 1	HERC2	3.18044e-34	-0.262806	0.151	0.465	1.06516e-29
Cluster 1	MUC1	3.5616e-34	-1.1461	0.221	0.486	1.19281e-29
Cluster 1	DYNC1H1	3.67324e-34	-0.354321	0.366	0.75	1.2302e-29
Cluster 1	DUSP1	3.85168e-34	-0.395273	0.467	0.798	1.28996e-29
Cluster 1	SF3B1	4.17314e-34	-0.343786	0.217	0.564	1.39762e-29
Cluster 1	HSD11B2	7.8873e-34	-0.362423	0.088	0.358	2.64154e-29
Cluster 1	SIDT1	9.5521e-34	-0.27556	0.081	0.352	3.19909e-29
Cluster 1	PLOD2	1.00627e-33	-0.538277	0.05	0.297	3.37011e-29
Cluster 1	RNF19A	1.24262e-33	-0.283199	0.047	0.295	4.16167e-29
Cluster 1	ABCC5	1.61049e-33	-0.303043	0.054	0.306	5.3937e-29
Cluster 1	ABCA7	1.77271e-33	-0.290546	0.09	0.365	5.93699e-29
Cluster 1	RPL10A	1.8201e-33	0.507	0.725	0.583	6.09571e-29
Cluster 1	HDAC11	2.70405e-33	-0.257994	0.079	0.346	9.05615e-29
Cluster 1	RACK1	3.02949e-33	0.454861	0.828	0.729	1.01461e-28
Cluster 1	PRDX5	3.07479e-33	0.545837	0.801	0.77	1.02978e-28
Cluster 1	ANXA10	4.38909e-33	0.701529	0.693	0.682	1.46995e-28
Cluster 1	FAM13A	4.39689e-33	-0.356465	0.025	0.256	1.47256e-28
Cluster 1	MGST3	4.57837e-33	0.562491	0.72	0.663	1.53334e-28
Cluster 1	BHLHE40	5.18855e-33	-0.340813	0.373	0.735	1.7377e-28
Cluster 1	LNPEP	6.62463e-33	-0.276333	0.05	0.297	2.21865e-28
Cluster 1	ITGB6	7.27887e-33	-0.31565	0.136	0.422	2.43777e-28
Cluster 1	TMEM54	7.74991e-33	-0.358789	0.257	0.589	2.59552e-28
Cluster 1	ERO1A	9.18317e-33	-0.335335	0.285	0.635	3.07553e-28
Cluster 1	SOD1	1.05387e-32	0.586993	0.67	0.617	3.52951e-28
Cluster 1	SULT1C2	1.16102e-32	-0.690529	0.118	0.389	3.88838e-28
Cluster 1	MIF	1.27345e-32	0.388081	0.962	0.856	4.26492e-28
Cluster 1	UACA	1.30845e-32	-0.252735	0.101	0.382	4.38212e-28
Cluster 1	ITPR3	1.72222e-32	-0.283832	0.341	0.72	5.76788e-28
Cluster 1	TTC17	1.93699e-32	-0.270699	0.043	0.282	6.48717e-28
Cluster 1	MT-ND4L	2.58999e-32	-0.778327	0.803	0.946	8.67415e-28
Cluster 1	INTS6	3.05842e-32	-0.339477	0.059	0.306	1.0243e-27
Cluster 1	FGD4	3.8059e-32	-0.260543	0.097	0.367	1.27463e-27
Cluster 1	TRIM31	5.21362e-32	-0.296116	0.061	0.31	1.74609e-27
Cluster 1	SOX21	5.32461e-32	-0.2541	0.093	0.361	1.78327e-27
Cluster 1	RPS6	6.20156e-32	0.395096	0.876	0.752	2.07696e-27
Cluster 1	CAPRIN2	8.04259e-32	-0.280102	0.102	0.378	2.69354e-27
Cluster 1	MMP28	1.47977e-31	-0.39193	0.542	0.82	4.9559e-27
Cluster 1	RPS16	1.94637e-31	0.557573	0.713	0.613	6.51858e-27
Cluster 1	FKBP5	2.11237e-31	-0.332222	0.206	0.52	7.07453e-27
Cluster 1	DSP	2.17187e-31	-0.28	0.361	0.734	7.27381e-27
Cluster 1	DDX60L	2.26053e-31	-0.25393	0.059	0.306	7.57074e-27
Cluster 1	RIC1	3.17289e-31	-0.294565	0.05	0.289	1.06263e-26
Cluster 1	RPL5	3.20536e-31	0.350764	0.894	0.754	1.07351e-26
Cluster 1	HSP90AB1	4.26101e-31	0.62941	0.713	0.678	1.42705e-26
Cluster 1	SPTAN1	4.38555e-31	-0.257819	0.321	0.7	1.46877e-26
Cluster 1	CLK1	4.44103e-31	-0.291277	0.045	0.277	1.48735e-26
Cluster 1	ZNF292	5.49404e-31	-0.337709	0.031	0.251	1.84001e-26
Cluster 1	BAZ2B	1.13806e-30	-0.258638	0.054	0.293	3.81148e-26
Cluster 1	CPNE7	1.57758e-30	-0.423654	0.032	0.251	5.28348e-26
Cluster 1	SLC22A3	1.62889e-30	-0.280366	0.057	0.295	5.45532e-26
Cluster 1	RPLP1	1.71374e-30	0.266792	0.984	0.867	5.73949e-26
Cluster 1	SETD5	1.98362e-30	-0.274298	0.068	0.312	6.64333e-26
Cluster 1	RPS3	1.98941e-30	0.296791	0.907	0.758	6.66272e-26
Cluster 1	ZNF638	2.11255e-30	-0.264872	0.084	0.339	7.07515e-26
Cluster 1	USP53	2.88525e-30	-0.25776	0.092	0.352	9.663e-26
Cluster 1	RPL13	3.13907e-30	0.353007	0.919	0.84	1.05131e-25
Cluster 1	BCAM	3.33392e-30	-0.263842	0.084	0.338	1.11656e-25
Cluster 1	FAM214A	3.8423e-30	-0.286193	0.034	0.255	1.28682e-25
Cluster 1	MON2	3.89749e-30	-0.315493	0.036	0.256	1.30531e-25
Cluster 1	ITGA1	4.37349e-30	-0.300395	0.025	0.238	1.46473e-25
Cluster 1	RGL3	4.74059e-30	-0.27819	0.041	0.265	1.58767e-25
Cluster 1	CNKSR1	5.09436e-30	-0.268464	0.057	0.293	1.70615e-25
Cluster 1	CSTB	5.25348e-30	0.414971	0.833	0.752	1.75944e-25
Cluster 1	SLC25A3	5.27335e-30	0.462172	0.772	0.753	1.7661e-25
Cluster 1	INTS3	5.31492e-30	-0.261025	0.061	0.299	1.78002e-25
Cluster 1	ANGPTL4	6.6695e-30	-0.75399	0.169	0.434	2.23368e-25
Cluster 1	RPL6	7.47375e-30	0.317564	0.914	0.785	2.50303e-25
Cluster 1	RPL19	7.67938e-30	0.306691	0.946	0.821	2.5719e-25
Cluster 1	ATP5F1D	8.02465e-30	0.440656	0.819	0.748	2.68754e-25
Cluster 1	TM4SF1	8.14973e-30	0.698539	0.842	0.821	2.72943e-25
Cluster 1	LPCAT4	9.04102e-30	-0.274045	0.341	0.714	3.02793e-25
Cluster 1	TRANK1	1.03754e-29	-0.290814	0.022	0.229	3.47482e-25
Cluster 1	MUC20-OT1	1.1727e-29	-0.27887	0.048	0.276	3.9275e-25
Cluster 1	NRBP2	1.18962e-29	-0.295813	0.034	0.25	3.98415e-25
Cluster 1	LRP10	1.88657e-29	-0.317444	0.452	0.772	6.31832e-25
Cluster 1	AGR2	2.18976e-29	0.545562	0.921	0.884	7.33373e-25
Cluster 1	UVSSA	2.58174e-29	-0.278231	0.038	0.257	8.64652e-25
Cluster 1	EDF1	2.70931e-29	0.479872	0.77	0.77	9.07374e-25
Cluster 1	DAD1	2.74781e-29	0.479645	0.731	0.672	9.20268e-25
Cluster 1	RPL21	3.53026e-29	0.510743	0.715	0.617	1.18232e-24
Cluster 1	UBB	3.64603e-29	0.542684	0.718	0.69	1.22109e-24
Cluster 1	ENO1	4.46192e-29	0.554461	0.709	0.679	1.49434e-24
Cluster 1	RPL23A	4.5624e-29	0.433695	0.777	0.666	1.52799e-24
Cluster 1	APP	5.1585e-29	-0.301235	0.438	0.794	1.72763e-24
Cluster 1	RBM25	5.16839e-29	-0.3077	0.169	0.463	1.73095e-24
Cluster 1	FUS	5.21775e-29	-0.272461	0.172	0.466	1.74748e-24
Cluster 1	SPICE1	5.66593e-29	-0.306519	0.05	0.275	1.89758e-24
Cluster 1	SORBS2	5.98637e-29	-0.281645	0.041	0.26	2.00489e-24
Cluster 1	C1RL	9.48797e-29	-0.250736	0.039	0.255	3.17762e-24
Cluster 1	PYGB	1.21269e-28	-0.263938	0.33	0.68	4.06141e-24
Cluster 1	ZNF431	1.61751e-28	-0.262511	0.043	0.26	5.41722e-24
Cluster 1	SERPINB1	1.73573e-28	0.513891	0.772	0.771	5.81314e-24
Cluster 1	SYTL5	2.25248e-28	-0.286444	0.045	0.262	7.54378e-24
Cluster 1	FNBP4	3.10037e-28	-0.260106	0.054	0.277	1.03834e-23
Cluster 1	PILRB	3.26314e-28	-0.263805	0.034	0.243	1.09286e-23
Cluster 1	DUOXA1	3.64e-28	-0.307161	0.029	0.232	1.21907e-23
Cluster 1	STOM	3.75049e-28	-0.252304	0.235	0.54	1.25608e-23
Cluster 1	CCDC14	3.75149e-28	-0.311668	0.022	0.221	1.25641e-23
Cluster 1	AP2S1	6.3381e-28	0.452394	0.695	0.652	2.12269e-23
Cluster 1	PAQR8	6.58436e-28	-0.259339	0.084	0.321	2.20517e-23
Cluster 1	TSC22D2	6.70304e-28	-0.256345	0.066	0.294	2.24492e-23
Cluster 1	PSAP	1.02401e-27	-0.392257	0.533	0.834	3.42952e-23
Cluster 1	DDX5	1.2364e-27	-0.417381	0.443	0.808	4.14082e-23
Cluster 1	APRT	1.65737e-27	0.453624	0.781	0.745	5.55071e-23
Cluster 1	FDFT1	1.69495e-27	0.484713	0.754	0.751	5.67657e-23
Cluster 1	PARP14	1.82225e-27	-0.287869	0.027	0.226	6.1029e-23
Cluster 1	COL4A5	1.93771e-27	-0.301475	0.05	0.264	6.48957e-23
Cluster 1	ATP5MF	1.97656e-27	0.510551	0.688	0.655	6.61968e-23
Cluster 1	UGT2B15	2.10725e-27	-0.270107	0.162	0.429	7.05739e-23
Cluster 1	RPL28	2.46994e-27	0.311198	0.961	0.836	8.27207e-23
Cluster 1	COBLL1	2.90994e-27	-0.25802	0.043	0.252	9.74569e-23
Cluster 1	SLC16A3	3.57282e-27	-0.283952	0.402	0.742	1.19657e-22
Cluster 1	MDH2	5.36222e-27	0.651436	0.576	0.525	1.79586e-22
Cluster 1	ATP5PB	6.61459e-27	0.627773	0.607	0.588	2.21529e-22
Cluster 1	WDR60	6.97326e-27	-0.288652	0.061	0.279	2.33542e-22
Cluster 1	AC009133.1	8.10781e-27	-0.287971	0.047	0.254	2.71539e-22
Cluster 1	COX6B1	8.52919e-27	0.399787	0.808	0.73	2.85651e-22
Cluster 1	FN1	8.5392e-27	-0.346134	0.038	0.24	2.85986e-22
Cluster 1	TGOLN2	9.31484e-27	-0.295861	0.463	0.783	3.11963e-22
Cluster 1	RPL35A	9.79559e-27	0.331837	0.903	0.764	3.28064e-22
Cluster 1	CCK	1.04876e-26	0.322734	0.801	0.658	3.5124e-22
Cluster 1	RPL37	1.2287e-26	0.366561	0.896	0.792	4.11503e-22
Cluster 1	RPS24	1.69486e-26	0.276148	0.961	0.834	5.67625e-22
Cluster 1	TXNDC17	1.87969e-26	0.405897	0.783	0.745	6.29526e-22
Cluster 1	GRN	2.55232e-26	-0.306168	0.427	0.762	8.54798e-22
Cluster 1	RPL18A	2.86603e-26	0.326523	0.917	0.781	9.59862e-22
Cluster 1	APOB	2.9479e-26	-0.465133	0.047	0.247	9.8728e-22
Cluster 1	CCND1	3.53477e-26	0.464051	0.808	0.787	1.18383e-21
Cluster 1	RPS18	4.70007e-26	0.28377	0.932	0.801	1.5741e-21
Cluster 1	CEACAM5	5.27347e-26	-0.685139	0.293	0.54	1.76614e-21
Cluster 1	GOLM1	5.96838e-26	-0.447725	0.551	0.808	1.99887e-21
Cluster 1	COX5A	7.16041e-26	0.463347	0.679	0.629	2.39809e-21
Cluster 1	TMPRSS6	1.25558e-25	-0.278938	0.014	0.193	4.20507e-21
Cluster 1	RPL32	2.09105e-25	0.266201	0.928	0.791	7.00313e-21
Cluster 1	FTX	3.5096e-25	-0.301338	0.043	0.24	1.1754e-20
Cluster 1	GTF2I	3.73683e-25	-0.277596	0.461	0.803	1.2515e-20
Cluster 1	PTMA	6.02109e-25	0.407191	0.862	0.771	2.01652e-20
Cluster 1	KCNQ1OT1	7.52797e-25	-0.456159	0.013	0.184	2.52119e-20
Cluster 1	EEF2	8.39845e-25	0.461701	0.79	0.775	2.81272e-20
Cluster 1	DYNLL1	8.63535e-25	0.46142	0.74	0.706	2.89207e-20
Cluster 1	RPL9	9.60534e-25	0.44403	0.756	0.687	3.21692e-20
Cluster 1	JPT1	1.14881e-24	0.450383	0.777	0.713	3.84749e-20
Cluster 1	ADM	1.98933e-24	-0.276745	0.034	0.22	6.66247e-20
Cluster 1	DNM1	2.46227e-24	-0.265523	0.014	0.186	8.24638e-20
Cluster 1	MEG3	2.93037e-24	-0.641878	0.081	0.287	9.81409e-20
Cluster 1	CREBZF	3.23032e-24	-0.266075	0.083	0.297	1.08187e-19
Cluster 1	CHCHD2	5.57703e-24	0.39182	0.792	0.706	1.8678e-19
Cluster 1	RPS15	6.50909e-24	0.302932	0.944	0.804	2.17996e-19
Cluster 1	CLTB	6.79389e-24	0.358458	0.84	0.816	2.27534e-19
Cluster 1	TTC14	7.62272e-24	-0.280435	0.038	0.222	2.55292e-19
Cluster 1	RPL18	8.91287e-24	0.276965	0.928	0.785	2.98501e-19
Cluster 1	BTF3	1.07632e-23	0.386693	0.82	0.724	3.60469e-19
Cluster 1	PHLDA2	1.46249e-23	0.377015	0.828	0.747	4.89803e-19
Cluster 1	RPS3A	1.52546e-23	0.300835	0.887	0.755	5.10893e-19
Cluster 1	NME2	1.89124e-23	0.417002	0.677	0.525	6.33396e-19
Cluster 1	SLC38A2	1.92391e-23	-0.351269	0.546	0.848	6.44338e-19
Cluster 1	ATP1A1	2.00739e-23	-0.257354	0.409	0.748	6.72293e-19
Cluster 1	FDPS	2.78313e-23	0.565818	0.707	0.717	9.32099e-19
Cluster 1	GIPR	2.97549e-23	-0.303104	0.023	0.194	9.9652e-19
Cluster 1	PEBP1	3.36111e-23	0.57818	0.594	0.551	1.12567e-18
Cluster 1	CD63	3.68528e-23	0.418465	0.822	0.819	1.23424e-18
Cluster 1	DGKH	3.78642e-23	-0.283555	0.027	0.2	1.26811e-18
Cluster 1	VNN1	4.27016e-23	-0.342998	0.372	0.657	1.43012e-18
Cluster 1	COX7C	7.43945e-23	0.318498	0.876	0.759	2.49155e-18
Cluster 1	GOLGA8B	9.55712e-23	-0.366585	0.02	0.185	3.20078e-18
Cluster 1	GPCPD1	1.19295e-22	-0.251471	0.034	0.21	3.99531e-18
Cluster 1	CDH17	1.27076e-22	-0.26795	0.445	0.767	4.25591e-18
Cluster 1	ATP5IF1	2.42311e-22	0.479681	0.727	0.716	8.11523e-18
Cluster 1	ALDOB	2.57174e-22	-0.289883	0.088	0.286	8.61302e-18
Cluster 1	RPL7	3.15562e-22	0.428986	0.715	0.65	1.05685e-17
Cluster 1	GPX2	4.21758e-22	0.549556	0.689	0.577	1.41251e-17
Cluster 1	RPL11	4.31868e-22	0.271616	0.939	0.826	1.44637e-17
Cluster 1	LMO7	5.73945e-22	-0.380915	0.549	0.84	1.9222e-17
Cluster 1	TTN	7.50137e-22	-0.362562	0.036	0.207	2.51228e-17
Cluster 1	RPS29	9.90244e-22	0.448949	0.713	0.646	3.31643e-17
Cluster 1	RPL27A	1.02443e-21	0.487145	0.655	0.608	3.43094e-17
Cluster 1	TFF3	1.07523e-21	-0.628998	0.745	0.894	3.60106e-17
Cluster 1	SAMD9L	1.42428e-21	-0.25327	0.011	0.162	4.77005e-17
Cluster 1	TSPO	1.432e-21	0.322715	0.887	0.826	4.79592e-17
Cluster 1	PARK7	1.6012e-21	0.594375	0.54	0.492	5.36258e-17
Cluster 1	YWHAB	3.33198e-21	0.419177	0.709	0.721	1.11591e-16
Cluster 1	RPS2	3.64732e-21	0.541475	0.684	0.596	1.22152e-16
Cluster 1	SLC25A5	4.46091e-21	0.540123	0.648	0.6	1.494e-16
Cluster 1	EIF4A2	4.91034e-21	-0.264446	0.431	0.759	1.64452e-16
Cluster 1	DUOXA2	6.22131e-21	-0.35949	0.097	0.293	2.08358e-16
Cluster 1	RPL22	6.67533e-21	0.360048	0.81	0.706	2.23564e-16
Cluster 1	SPINK1	7.06744e-21	-0.315215	0.42	0.671	2.36696e-16
Cluster 1	MUC17	8.92266e-21	-0.309048	0.339	0.638	2.98829e-16
Cluster 1	TUBA1B	1.43837e-20	0.800463	0.573	0.56	4.81724e-16
Cluster 1	RPS5	1.67357e-20	0.251851	0.853	0.73	5.60497e-16
Cluster 1	PABPC1	3.89492e-20	0.394415	0.756	0.761	1.30445e-15
Cluster 1	DBI	1.0957e-19	0.361327	0.75	0.693	3.6696e-15
Cluster 1	NDUFA1	1.23404e-19	0.376304	0.702	0.682	4.13293e-15
Cluster 1	AKAP12	1.53045e-19	-0.402685	0.11	0.3	5.12562e-15
Cluster 1	ANKRD36C	2.59229e-19	-0.442969	0.013	0.151	8.68184e-15
Cluster 1	NDUFS5	3.58325e-19	0.567452	0.576	0.56	1.20007e-14
Cluster 1	TNFAIP2	4.21378e-19	-0.272465	0.022	0.164	1.41124e-14
Cluster 1	SRP9	4.40467e-19	0.509026	0.668	0.68	1.47517e-14
Cluster 1	RPL36	4.91928e-19	0.293643	0.914	0.807	1.64752e-14
Cluster 1	PGAM1	7.62071e-19	0.445504	0.675	0.687	2.55225e-14
Cluster 1	COX6A1	1.41475e-18	0.372628	0.77	0.734	4.73815e-14
Cluster 1	RPL14	2.18425e-18	0.262216	0.871	0.762	7.31528e-14
Cluster 1	UQCRFS1	2.23996e-18	0.584375	0.537	0.527	7.50184e-14
Cluster 1	TALDO1	3.02671e-18	0.654936	0.54	0.535	1.01368e-13
Cluster 1	SFN	3.40214e-18	0.500246	0.63	0.634	1.13941e-13
Cluster 1	PPIB	3.73905e-18	0.538608	0.691	0.711	1.25225e-13
Cluster 1	HNRNPA1	3.97869e-18	0.489043	0.636	0.63	1.3325e-13
Cluster 1	TAGLN2	4.32633e-18	0.574881	0.562	0.567	1.44893e-13
Cluster 1	CALR	4.65133e-18	0.359947	0.808	0.836	1.55778e-13
Cluster 1	TUBA1C	7.67416e-18	0.767353	0.542	0.543	2.57015e-13
Cluster 1	ANXA11	1.15953e-17	0.397277	0.67	0.726	3.88338e-13
Cluster 1	VILL	1.90613e-17	-0.283394	0.53	0.818	6.38382e-13
Cluster 1	COL6A2	3.21965e-17	-0.441259	0.014	0.141	1.07829e-12
Cluster 1	ATP5PD	4.08725e-17	0.516906	0.592	0.588	1.36886e-12
Cluster 1	RPS11	4.35136e-17	0.453448	0.664	0.63	1.45732e-12
Cluster 1	ATP5MC2	7.04951e-17	0.311002	0.792	0.713	2.36095e-12
Cluster 1	RPS13	7.41058e-17	0.314833	0.955	0.819	2.48188e-12
Cluster 1	ITGB1	1.34119e-16	-0.266725	0.842	0.935	4.49178e-12
Cluster 1	COX7B	1.38676e-16	0.411751	0.671	0.656	4.64441e-12
Cluster 1	ATP5F1C	2.222e-16	0.584501	0.54	0.541	7.44168e-12
Cluster 1	PSMA7	2.27029e-16	0.559021	0.526	0.506	7.60344e-12
Cluster 1	PRELID1	2.42686e-16	0.316084	0.743	0.691	8.12779e-12
Cluster 1	RPS21	2.99282e-16	0.291013	0.878	0.793	1.00232e-11
Cluster 1	HNRNPA2B1	3.11646e-16	0.465282	0.707	0.774	1.04373e-11
Cluster 1	PIK3C2G	3.3181e-16	-0.293736	0.014	0.134	1.11127e-11
Cluster 1	LINC00520	3.8969e-16	-0.277496	0.169	0.361	1.30511e-11
Cluster 1	DCBLD2	4.28141e-16	-0.251008	0.521	0.793	1.43389e-11
Cluster 1	SPCS1	4.75502e-16	0.4615	0.641	0.651	1.5925e-11
Cluster 1	NQO1	5.05602e-16	0.470781	0.661	0.673	1.69331e-11
Cluster 1	ATP5MC1	5.06331e-16	0.47469	0.555	0.513	1.69575e-11
Cluster 1	SSR4	7.61516e-16	0.378499	0.675	0.665	2.55039e-11
Cluster 1	H3F3A	9.07881e-16	0.284118	0.864	0.771	3.04059e-11
Cluster 1	HMGA1	1.5008e-15	0.460747	0.601	0.544	5.02631e-11
Cluster 1	ATP5MG	2.01431e-15	0.336069	0.731	0.695	6.74613e-11
Cluster 1	EEF1B2	2.23485e-15	0.295049	0.724	0.613	7.48474e-11
Cluster 1	AHNAK2	4.22202e-15	-0.252192	0.117	0.283	1.414e-10
Cluster 1	NDUFB2	5.17118e-15	0.371591	0.654	0.653	1.73188e-10
Cluster 1	YWHAZ	6.16725e-15	0.253517	0.905	0.865	2.06547e-10
Cluster 1	VDAC1	1.05081e-14	0.42127	0.639	0.688	3.51928e-10
Cluster 1	CLTA	1.4219e-14	0.451767	0.601	0.613	4.76208e-10
Cluster 1	PTGES3	1.66121e-14	0.526297	0.583	0.617	5.56357e-10
Cluster 1	COX6C	2.30503e-14	0.332902	0.695	0.682	7.71979e-10
Cluster 1	TPM3	2.45098e-14	0.398807	0.689	0.743	8.20859e-10
Cluster 1	FKBP1A	3.03788e-14	0.568577	0.549	0.574	1.01742e-09
Cluster 1	ELOB	3.92025e-14	0.266311	0.849	0.764	1.31293e-09
Cluster 1	RPL24	5.51334e-14	0.250532	0.858	0.751	1.84647e-09
Cluster 1	SCD	6.05704e-14	-0.316809	0.679	0.832	2.02856e-09
Cluster 1	ATP5MD	9.56282e-14	0.290789	0.803	0.746	3.20269e-09
Cluster 1	ETFB	9.85348e-14	0.60017	0.522	0.537	3.30003e-09
Cluster 1	C1QBP	1.06404e-13	0.588581	0.427	0.379	3.56357e-09
Cluster 1	S100A6	1.29312e-13	0.251984	1	0.999	4.33078e-09
Cluster 1	ACADVL	1.29775e-13	-0.316932	0.456	0.737	4.34629e-09
Cluster 1	YWHAE	3.09939e-13	0.390114	0.641	0.682	1.03802e-08
Cluster 1	VDAC2	3.1969e-13	0.388013	0.621	0.668	1.07068e-08
Cluster 1	MT1X	3.42511e-13	-0.318143	0.041	0.159	1.1471e-08
Cluster 1	TFF1	3.8719e-13	-0.346132	0.991	0.985	1.29674e-08
Cluster 1	COX5B	3.96318e-13	0.278088	0.74	0.727	1.32731e-08
Cluster 1	CHCHD10	4.029e-13	0.356893	0.646	0.611	1.34935e-08
Cluster 1	RPL31	4.10646e-13	0.347527	0.689	0.645	1.37529e-08
Cluster 1	TM4SF4	4.66758e-13	-0.353544	0.833	0.857	1.56322e-08
Cluster 1	EIF3I	8.81483e-13	0.573666	0.445	0.43	2.95217e-08
Cluster 1	RAC1	9.4705e-13	0.297659	0.785	0.797	3.17176e-08
Cluster 1	ATP5PF	1.33282e-12	0.401993	0.607	0.624	4.46376e-08
Cluster 1	NUDC	2.40857e-12	0.569686	0.478	0.469	8.06653e-08
Cluster 1	SLC25A6	2.51184e-12	0.411387	0.583	0.56	8.41239e-08
Cluster 1	PSMB5	2.79838e-12	0.474981	0.521	0.536	9.37204e-08
Cluster 1	HSPD1	3.80748e-12	0.572857	0.47	0.445	1.27516e-07
Cluster 1	POLR2L	4.68988e-12	0.305734	0.779	0.732	1.57069e-07
Cluster 1	CD9	6.59531e-12	0.5631	0.652	0.698	2.20883e-07
Cluster 1	HAMP	7.42337e-12	-0.436551	0.05	0.161	2.48616e-07
Cluster 1	CLU	9.5277e-12	0.545935	0.654	0.679	3.19092e-07
Cluster 1	ATP5F1A	9.95316e-12	0.49976	0.508	0.537	3.33341e-07
Cluster 1	GHITM	1.22463e-11	0.546395	0.503	0.537	4.10142e-07
Cluster 1	ERH	1.42558e-11	0.555323	0.496	0.515	4.7744e-07
Cluster 1	RPL23	1.53424e-11	0.38452	0.601	0.6	5.13833e-07
Cluster 1	RPL13A	1.58596e-11	0.488128	0.659	0.666	5.31154e-07
Cluster 1	CLDN2	2.08638e-11	0.528114	0.417	0.337	6.98749e-07
Cluster 1	DYNLT1	2.17174e-11	0.351757	0.659	0.687	7.27338e-07
Cluster 1	ATP6V1G1	2.25204e-11	0.412337	0.646	0.672	7.54232e-07
Cluster 1	PCBP1	2.34674e-11	0.433169	0.591	0.651	7.85946e-07
Cluster 1	ARF4	2.50071e-11	0.501646	0.569	0.637	8.37514e-07
Cluster 1	ATP5MPL	3.04574e-11	0.285957	0.686	0.687	1.02005e-06
Cluster 1	EIF3K	3.04829e-11	0.421962	0.546	0.568	1.0209e-06
Cluster 1	UQCRB	3.12415e-11	0.317825	0.657	0.666	1.04631e-06
Cluster 1	ARPC2	3.14005e-11	0.321367	0.688	0.75	1.05163e-06
Cluster 1	CYCS	4.38601e-11	0.516549	0.47	0.472	1.46892e-06
Cluster 1	TUFM	5.43241e-11	0.489552	0.506	0.516	1.81937e-06
Cluster 1	PHB	5.58917e-11	0.488326	0.44	0.433	1.87187e-06
Cluster 1	NDUFB3	5.76925e-11	0.425589	0.539	0.549	1.93218e-06
Cluster 1	C15ORF48	6.06208e-11	-0.30405	0.045	0.147	2.03025e-06
Cluster 1	ALDH1A3	6.92951e-11	0.645785	0.429	0.376	2.32076e-06
Cluster 1	CCT3	7.08369e-11	0.524454	0.465	0.463	2.3724e-06
Cluster 1	RPL17	1.5643e-10	0.326328	0.603	0.551	5.23901e-06
Cluster 1	SNRPD3	1.57062e-10	0.563352	0.445	0.446	5.26018e-06
Cluster 1	PSMB6	1.87579e-10	0.549619	0.465	0.466	6.28222e-06
Cluster 1	ALDH3A2	1.98093e-10	0.483063	0.54	0.584	6.63434e-06
Cluster 1	ARF1	2.23243e-10	0.422077	0.612	0.678	7.47663e-06
Cluster 1	PGK1	4.72408e-10	0.319776	0.688	0.754	1.58214e-05
Cluster 1	CYB5A	4.83441e-10	0.316517	0.718	0.746	1.61909e-05
Cluster 1	SNRPD2	5.48915e-10	0.383	0.567	0.564	1.83837e-05
Cluster 1	GSTM4	6.1819e-10	0.648662	0.359	0.311	2.07038e-05
Cluster 1	ACAT2	9.55591e-10	0.595806	0.474	0.502	3.20037e-05
Cluster 1	BSG	9.89738e-10	0.311292	0.679	0.752	3.31473e-05
Cluster 1	PPP1CA	1.00391e-09	0.387279	0.576	0.64	3.3622e-05
Cluster 1	SAP18	1.36883e-09	0.516646	0.526	0.572	4.58436e-05
Cluster 1	ALDH2	2.0691e-09	0.371016	0.583	0.652	6.92962e-05
Cluster 1	MARCKSL1	2.11224e-09	0.292268	0.727	0.736	7.07409e-05
Cluster 1	CALM3	3.06114e-09	0.336309	0.652	0.693	0.000102521
Cluster 1	GABARAP	3.16304e-09	0.395406	0.6	0.631	0.000105933
Cluster 1	CD59	3.46325e-09	-0.274258	0.709	0.815	0.000115988
Cluster 1	PPA1	3.67407e-09	0.430265	0.557	0.611	0.000123048
Cluster 1	ANXA1	4.17609e-09	0.502062	0.627	0.71	0.000139862
Cluster 1	ETFA	4.8602e-09	0.576783	0.454	0.482	0.000162773
Cluster 1	CCT6A	5.81511e-09	0.486116	0.478	0.503	0.000194754
Cluster 1	NCL	6.03781e-09	0.476637	0.496	0.51	0.000202212
Cluster 1	KDELR1	8.42169e-09	0.398951	0.627	0.688	0.000282051
Cluster 1	TSPAN8	1.30186e-08	0.337705	0.815	0.828	0.000436008
Cluster 1	POMP	1.60575e-08	0.404034	0.567	0.615	0.00053778
Cluster 1	TIMM8B	1.90394e-08	0.350117	0.562	0.564	0.000637649
Cluster 1	EIF6	1.92569e-08	0.465405	0.504	0.549	0.000644934
Cluster 1	BCAP31	3.33041e-08	0.410382	0.585	0.668	0.00111539
Cluster 1	PSMD8	3.58915e-08	0.499734	0.449	0.467	0.00120204
Cluster 1	ATP6V0B	7.95273e-08	0.375395	0.585	0.641	0.00266345
Cluster 1	NDUFA6	9.07196e-08	0.375819	0.53	0.575	0.00303829
Cluster 1	CMPK1	1.34588e-07	0.357686	0.583	0.67	0.00450748
Cluster 1	TKT	1.84825e-07	0.474915	0.515	0.54	0.00618998
Cluster 1	TMED2	1.9828e-07	0.308655	0.621	0.685	0.00664061
Cluster 1	PRDX3	2.09464e-07	0.553287	0.442	0.468	0.00701514
Cluster 1	EEF1D	2.42446e-07	0.251892	0.675	0.669	0.00811976
Cluster 1	SUB1	2.51156e-07	0.399473	0.539	0.602	0.00841146
Cluster 1	DNPH1	2.54814e-07	0.442679	0.452	0.456	0.00853397
Cluster 1	AP1S1	2.6302e-07	0.391159	0.551	0.633	0.0088088
Cluster 1	SEC13	4.13956e-07	0.432137	0.503	0.565	0.0138638
Cluster 1	ALDH3A1	7.20191e-07	0.627651	0.321	0.287	0.0241199
Cluster 1	BCL2L1	8.69963e-07	0.276273	0.634	0.707	0.0291359
Cluster 1	SDCBP	9.48021e-07	0.426461	0.564	0.662	0.0317502
Cluster 1	SYNGR2	1.13338e-06	0.411466	0.513	0.563	0.037958
Cluster 1	PHGR1	1.62159e-06	-0.454443	0.91	0.938	0.0543086
Cluster 1	NDUFB11	1.65258e-06	0.308806	0.562	0.605	0.0553465
Cluster 1	HSBP1	3.13127e-06	0.327875	0.551	0.612	0.10487
Cluster 1	SNU13	3.15868e-06	0.402197	0.456	0.479	0.105787
Cluster 1	GDI2	3.77778e-06	0.388126	0.526	0.606	0.126521
Cluster 1	CDC37	4.67983e-06	0.296197	0.578	0.666	0.156732
Cluster 1	AKR7A3	4.88532e-06	0.423937	0.456	0.493	0.163614
Cluster 1	TSPAN1	4.89529e-06	0.287515	0.711	0.799	0.163948
Cluster 1	HNRNPK	5.10577e-06	0.337046	0.583	0.686	0.170997
Cluster 1	CST3	5.17865e-06	0.331153	0.864	0.855	0.173438
Cluster 1	CAPZB	5.47581e-06	0.389571	0.521	0.613	0.18339
Cluster 1	ATP5ME	5.80351e-06	0.256778	0.706	0.709	0.194365
Cluster 1	GABARAPL2	7.51907e-06	0.353865	0.522	0.594	0.251821
Cluster 1	PERP	9.65755e-06	0.300007	0.776	0.801	0.323441
Cluster 1	SLC25A1	9.66665e-06	0.33477	0.576	0.684	0.323746
Cluster 1	GKN1	9.85437e-06	0.605913	0.093	0.174	0.330033
Cluster 1	AKR1C3	1.07816e-05	0.488582	0.474	0.538	0.361087
Cluster 1	AURKAIP1	1.26578e-05	0.375669	0.524	0.587	0.423923
Cluster 1	GMDS	1.42166e-05	0.455099	0.445	0.492	0.476127
Cluster 1	ATP6V0E1	1.48592e-05	0.319354	0.582	0.644	0.49765
Cluster 1	ARPC1B	1.76974e-05	0.340756	0.546	0.598	0.592702
Cluster 1	SLIRP	1.94147e-05	0.493829	0.431	0.461	0.650216
Cluster 1	NDUFB10	2.01968e-05	0.417775	0.443	0.48	0.676409
Cluster 1	MYDGF	2.0449e-05	0.302365	0.612	0.684	0.684856
Cluster 1	WDR1	2.06113e-05	0.265614	0.627	0.722	0.690294
Cluster 1	KLK10	2.06559e-05	0.352623	0.67	0.717	0.691787
Cluster 1	BRK1	2.19002e-05	0.280193	0.637	0.672	0.733461
Cluster 1	MORF4L1	2.25117e-05	0.33665	0.571	0.668	0.75394
Cluster 1	NDUFS8	2.32154e-05	0.400576	0.452	0.482	0.777506
Cluster 1	ZNHIT1	2.46213e-05	0.309886	0.562	0.612	0.824592
Cluster 1	COPE	2.49444e-05	0.444114	0.454	0.518	0.835413
Cluster 1	MDH1	2.50934e-05	0.547966	0.343	0.347	0.840403
Cluster 1	TNFRSF12A	2.58357e-05	0.433273	0.451	0.474	0.865264
Cluster 1	LGALS1	4.08436e-05	0.271776	0.16	0.265	1
Cluster 1	RHOF	6.24991e-05	0.29154	0.6	0.68	1
Cluster 1	VAPA	6.6928e-05	0.398997	0.562	0.683	1
Cluster 1	RBM8A	8.46984e-05	0.403605	0.503	0.582	1
Cluster 1	SERBP1	9.42929e-05	0.367889	0.487	0.566	1
Cluster 1	NDUFV2	0.000118771	0.418057	0.501	0.582	1
Cluster 1	ELOVL1	0.000126796	0.405066	0.501	0.593	1
Cluster 1	NDUFAB1	0.000166921	0.435889	0.417	0.461	1
Cluster 1	TOMM5	0.000182563	0.263386	0.539	0.546	1
Cluster 1	LSM4	0.00022306	0.351703	0.478	0.547	1
Cluster 1	FIS1	0.000225568	0.265101	0.56	0.619	1
Cluster 1	ATP6V1F	0.000248169	0.375295	0.504	0.578	1
Cluster 1	CHP1	0.000263171	0.278122	0.657	0.732	1
Cluster 1	STRAP	0.000268259	0.478651	0.447	0.531	1
Cluster 1	SERPINA1	0.000303337	0.523273	0.627	0.684	1
Cluster 1	TIMP1	0.000345081	0.472065	0.566	0.654	1
Cluster 1	ECHS1	0.000347489	0.455955	0.375	0.418	1
Cluster 1	CCT5	0.000370505	0.473273	0.37	0.407	1
Cluster 1	MRPL52	0.000452288	0.269846	0.566	0.62	1
Cluster 1	HSPE1	0.00047076	0.383685	0.463	0.51	1
Cluster 1	MRPL51	0.000519967	0.438166	0.429	0.477	1
Cluster 1	SDHC	0.000526045	0.464055	0.451	0.539	1
Cluster 1	PSMA5	0.000558632	0.476634	0.379	0.418	1
Cluster 1	SRP19	0.000603029	0.25334	0.224	0.361	1
Cluster 1	GSTM3	0.000646276	0.551091	0.327	0.339	1
Cluster 1	ST13	0.000646901	0.32587	0.49	0.591	1
Cluster 1	POLR2K	0.00068888	0.251208	0.26	0.423	1
Cluster 1	GDF15	0.000863119	0.292704	0.131	0.208	1
Cluster 1	ATG3	0.000910541	0.262603	0.185	0.3	1
Cluster 1	TCN1	0.00102702	0.26911	0.127	0.201	1
Cluster 1	IDI1	0.00104424	0.297499	0.557	0.654	1
Cluster 1	DAP	0.0010664	0.386501	0.474	0.562	1
Cluster 1	ATF5	0.00106829	0.256896	0.201	0.323	1
Cluster 1	LAD1	0.00127402	0.325442	0.566	0.671	1
Cluster 1	PGD	0.00145494	0.441711	0.443	0.532	1
Cluster 1	ADI1	0.00169878	0.374992	0.47	0.558	1
Cluster 1	CYBA	0.00198712	0.255134	0.235	0.354	1
Cluster 1	SBDS	0.00202226	0.40838	0.44	0.527	1
Cluster 1	GLUL	0.00209234	0.28881	0.648	0.751	1
Cluster 1	ANAPC13	0.00235238	0.260659	0.219	0.342	1
Cluster 1	AMD1	0.00278385	0.255329	0.224	0.349	1
Cluster 1	MLF2	0.00280552	0.29997	0.531	0.629	1
Cluster 1	NDUFA3	0.00282626	0.261096	0.551	0.638	1
Cluster 1	CLPP	0.00282725	0.265014	0.203	0.318	1
Cluster 1	TMEM59	0.00311821	0.333145	0.636	0.745	1
Cluster 1	FAHD1	0.00313547	0.259179	0.133	0.21	1
Cluster 1	VPS29	0.00321918	0.446917	0.411	0.49	1
Cluster 1	APEX1	0.00327589	0.294751	0.273	0.424	1
Cluster 1	DNAJC8	0.00367556	0.261112	0.219	0.341	1
Cluster 1	PSMB3	0.00376001	0.472819	0.318	0.339	1
Cluster 1	POLR2E	0.00380457	0.308265	0.46	0.542	1
Cluster 1	NDUFS6	0.00389111	0.388135	0.4	0.455	1
Cluster 1	TUBB2A	0.00394462	0.263705	0.187	0.287	1
Cluster 1	MYC	0.00405239	0.422318	0.37	0.386	1
Cluster 1	PHPT1	0.00462066	0.266957	0.56	0.646	1
Cluster 1	CCT7	0.00489592	0.495573	0.332	0.37	1
Cluster 1	SUMO1	0.00502772	0.304128	0.49	0.59	1
Cluster 1	PSMA6	0.00552332	0.451347	0.33	0.362	1
Cluster 1	PSMD12	0.00558546	0.26701	0.176	0.27	1
Cluster 1	VBP1	0.00560338	0.260469	0.192	0.297	1
Cluster 1	ATP1B3	0.00561643	0.256004	0.189	0.29	1
Cluster 1	ATP6V0C	0.00562169	0.526245	0.434	0.526	1
Cluster 1	MRPS10	0.00584497	0.273985	0.217	0.334	1
Cluster 1	BIN1	0.00587838	0.389924	0.409	0.469	1
Cluster 1	CKS2	0.00595088	0.336755	0.158	0.239	1
Cluster 1	TFG	0.00697756	0.256107	0.364	0.565	1
Cluster 1	ATP6V0D1	0.00732815	0.323953	0.487	0.594	1
Cluster 1	SNRPB	0.00749103	0.285089	0.239	0.364	1
Cluster 1	HSPA1A	0.00763531	0.258833	0.284	0.433	1
Cluster 1	FAM96B	0.00764301	0.267905	0.508	0.586	1
Cluster 1	LAMTOR5	0.00782939	0.279945	0.483	0.589	1
Cluster 1	PSMB2	0.00783595	0.447599	0.336	0.378	1
Cluster 1	HACD3	0.00807148	0.286562	0.228	0.348	1
Cluster 1	HMGB1	0.0083363	0.335761	0.542	0.657	1
Cluster 1	FKBP4	0.00851575	0.430395	0.338	0.377	1
Cluster 1	EIF3H	0.00855279	0.318891	0.445	0.509	1
Cluster 1	CD99	0.00941532	0.354144	0.528	0.642	1
Cluster 1	PPP1R7	0.0095485	0.265562	0.219	0.334	1
Cluster 1	RTRAF	0.00955266	0.398552	0.402	0.481	1
Cluster 2	RPS29	0	1.19977	1	0.593	0
Cluster 2	RPS28	0	1.19637	1	0.841	0
Cluster 2	RPS12	0	1.17997	1	0.825	0
Cluster 2	RPS21	0	1.17682	1	0.764	0
Cluster 2	RPL12	0	1.16754	1	0.806	0
Cluster 2	RPL6	0	1.14833	1	0.758	0
Cluster 2	RPLP1	0	1.13671	1	0.852	0
Cluster 2	RPS18	0	1.12686	1	0.777	0
Cluster 2	RPS23	0	1.11615	1	0.765	0
Cluster 2	RPS5	0	1.11313	1	0.694	0
Cluster 2	RPS2	0	1.08853	1	0.535	0
Cluster 2	RPL28	0	1.08838	1	0.817	0
Cluster 2	RPL32	0	1.07743	1	0.766	0
Cluster 2	RPL11	0	1.05076	1	0.805	0
Cluster 2	RPLP0	0	1.04173	1	0.828	0
Cluster 2	RPL18A	0	1.02263	1	0.754	0
Cluster 2	EEF1B2	0	1.02041	1	0.557	0
Cluster 2	RPL29	0	1.01165	1	0.818	0
Cluster 2	RPS27	0	1.01055	1	0.751	0
Cluster 2	RPL19	0	0.998964	1	0.799	0
Cluster 2	RPL8	0	0.992162	1	0.82	0
Cluster 2	RPL7A	0	0.985809	1	0.783	0
Cluster 2	RPL36	0	0.9851	1	0.783	0
Cluster 2	RPL41	0	0.978972	1	0.943	0
Cluster 2	RPS19	0	0.978279	1	0.825	0
Cluster 2	RPL37A	0	0.97059	1	0.638	0
Cluster 2	CCK	0	0.968301	0.997	0.612	0
Cluster 2	RPL14	0	0.963993	1	0.731	0
Cluster 2	RPS13	0	0.963647	1	0.799	0
Cluster 2	RPS3	0	0.9589	1	0.728	0
Cluster 2	RPL37	0	0.937613	1	0.764	0
Cluster 2	RPS24	0	0.936154	1	0.815	0
Cluster 2	RPS7	0	0.935279	1	0.725	0
Cluster 2	ATP5ME	0	0.932224	1	0.661	0
Cluster 2	RPLP2	0	0.931361	1	0.716	0
Cluster 2	RPS4X	0	0.92257	1	0.715	0
Cluster 2	TOMM5	0	0.920371	0.999	0.472	0
Cluster 2	NME2	0	0.907075	0.999	0.457	0
Cluster 2	RPS8	0	0.895959	1	0.725	0
Cluster 2	RPS26	0	0.881417	1	0.851	0
Cluster 2	RPL10	0	0.880457	1	0.841	0
Cluster 2	RPL34	0	0.873726	1	0.785	0
Cluster 2	RPS11	0	0.869062	1	0.572	0
Cluster 2	RPL22	0	0.865224	1	0.664	0
Cluster 2	RPL5	0	0.862268	1	0.723	0
Cluster 2	RPL39	0	0.86181	1	0.812	0
Cluster 2	CHCHD10	0	0.858199	0.999	0.55	0
Cluster 2	RPL35A	0	0.857857	1	0.734	0
Cluster 2	RPS27A	0	0.857473	1	0.771	0
Cluster 2	RPL13	0	0.855069	1	0.819	0
Cluster 2	RPL4	0	0.851112	1	0.614	0
Cluster 2	RPS15	0	0.85031	1	0.781	0
Cluster 2	RPL23A	0	0.846786	1	0.619	0
Cluster 2	RPS9	0	0.844069	1	0.651	0
Cluster 2	RPS14	0	0.83745	1	0.747	0
Cluster 2	RPS3A	0	0.829438	1	0.724	0
Cluster 2	RPL35	0	0.826882	1	0.707	0
Cluster 2	TIMM8B	0	0.823888	0.999	0.493	0
Cluster 2	RPL13A	0	0.819015	1	0.611	0
Cluster 2	RPL30	0	0.817982	1	0.749	0
Cluster 2	RPS25	0	0.817663	1	0.709	0
Cluster 2	RPSA	0	0.80923	0.999	0.503	0
Cluster 2	RPL10A	0	0.805341	0.999	0.524	0
Cluster 2	RPL27A	0	0.80384	0.998	0.548	0
Cluster 2	NACA	0	0.80339	1	0.74	0
Cluster 2	RPS6	0	0.79143	1	0.72	0
Cluster 2	RPL24	0	0.791358	1	0.718	0
Cluster 2	RPL21	0	0.778501	0.999	0.561	0
Cluster 2	RPL38	0	0.777659	1	0.617	0
Cluster 2	RPS16	0	0.773767	1	0.556	0
Cluster 2	RPL18	0	0.764119	1	0.76	0
Cluster 2	RPL3	0	0.750029	1	0.733	0
Cluster 2	NDUFAF8	0	0.749019	0.992	0.418	0
Cluster 2	TMA7	0	0.744272	1	0.726	0
Cluster 2	COTL1	0	0.744262	0.99	0.374	0
Cluster 2	RPL27	0	0.734009	1	0.623	0
Cluster 2	RPL31	0	0.73322	0.999	0.59	0
Cluster 2	PHLDA2	0	0.729037	1	0.711	0
Cluster 2	SH3BGRL3	0	0.724781	1	0.882	0
Cluster 2	EEF1A1	0	0.723103	1	0.936	0
Cluster 2	SNHG8	0	0.708824	0.987	0.427	0
Cluster 2	RPL23	0	0.70469	0.999	0.534	0
Cluster 2	RPL7	0	0.698225	1	0.597	0
Cluster 2	YBX1	0	0.696564	1	0.619	0
Cluster 2	RACK1	0	0.693677	1	0.691	0
Cluster 2	RPL17	0	0.691705	0.998	0.482	0
Cluster 2	S100A16	0	0.671847	1	0.75	0
Cluster 2	RPL9	0	0.671474	0.999	0.64	0
Cluster 2	NDUFA3	0	0.664675	1	0.573	0
Cluster 2	TIMM13	0	0.657811	0.997	0.466	0
Cluster 2	UQCRQ	0	0.640091	1	0.752	0
Cluster 2	UBA52	0	0.63919	1	0.64	0
Cluster 2	NDUFB1	0	0.629599	1	0.573	0
Cluster 2	SLC25A6	0	0.624875	0.998	0.49	0
Cluster 2	EEF1D	0	0.618289	0.999	0.615	0
Cluster 2	ATP5MC1	0	0.615616	0.985	0.439	0
Cluster 2	RPL22L1	0	0.613001	0.974	0.37	0
Cluster 2	ZFAS1	0	0.611672	0.997	0.6	0
Cluster 2	ELOB	0	0.610837	1	0.731	0
Cluster 2	UQCRHL	0	0.60904	0.953	0.212	0
Cluster 2	RPS20	0	0.602547	0.994	0.439	0
Cluster 2	C19ORF53	0	0.600514	1	0.508	0
Cluster 2	COA4	0	0.578211	0.975	0.348	0
Cluster 2	COPS9	0	0.573399	0.996	0.48	0
Cluster 2	RNF7	0	0.573191	0.997	0.577	0
Cluster 2	HMGA1	0	0.565693	0.997	0.473	0
Cluster 2	SNRPD2	0	0.556765	0.998	0.494	0
Cluster 2	TOMM7	0	0.556662	0.997	0.524	0
Cluster 2	MRPL52	0	0.548809	0.994	0.556	0
Cluster 2	ARPC1B	0	0.548565	0.998	0.529	0
Cluster 2	BOLA3	0	0.538787	0.962	0.319	0
Cluster 2	C9ORF16	0	0.538373	0.984	0.415	0
Cluster 2	LAMTOR1	0	0.530586	0.992	0.477	0
Cluster 2	EIF5A	0	0.528755	0.994	0.498	0
Cluster 2	MRPL57	0	0.528119	0.995	0.515	0
Cluster 2	CISD3	0	0.525714	0.988	0.508	0
Cluster 2	NHP2	0	0.525065	0.961	0.28	0
Cluster 2	DNPH1	0	0.516518	0.965	0.373	0
Cluster 2	SMIM4	0	0.506279	0.904	0.231	0
Cluster 2	COX20	0	0.499738	0.975	0.4	0
Cluster 2	NOP16	0	0.497676	0.917	0.252	0
Cluster 2	HMOX2	0	0.496323	0.982	0.386	0
Cluster 2	RPS19BP1	0	0.485827	0.995	0.525	0
Cluster 2	C1ORF43	0	0.479483	0.995	0.515	0
Cluster 2	MYC	0	0.477901	0.906	0.301	0
Cluster 2	PDCD5	0	0.474539	0.955	0.312	0
Cluster 2	AP001453.2	0	0.473303	0.972	0.434	0
Cluster 2	COX16	0	0.460013	0.991	0.469	0
Cluster 2	TUSC2	0	0.45689	0.98	0.395	0
Cluster 2	ODC1	0	0.450318	0.941	0.315	0
Cluster 2	POLR2F	0	0.447671	0.954	0.356	0
Cluster 2	RHOD	0	0.446246	0.95	0.338	0
Cluster 2	SMIM37	0	0.443092	0.983	0.441	0
Cluster 2	POLR2I	0	0.434231	0.982	0.399	0
Cluster 2	BIN1	0	0.425049	0.968	0.384	0
Cluster 2	MRPS12	0	0.424347	0.939	0.281	0
Cluster 2	ALDH3A1	0	0.423468	0.828	0.2	0
Cluster 2	CASC8	0	0.420831	0.813	0.206	0
Cluster 2	EIF3H	0	0.418847	0.979	0.429	0
Cluster 2	TMEM160	0	0.414923	0.961	0.394	0
Cluster 2	CLDN2	0	0.414918	0.863	0.256	0
Cluster 2	MT1E	0	0.401038	0.567	0.127	0
Cluster 2	MRPL34	0	0.393787	0.948	0.349	0
Cluster 2	EIF3J	0	0.389263	0.913	0.263	0
Cluster 2	RPS17	0	0.388064	0.914	0.255	0
Cluster 2	GTF3A	0	0.376945	0.947	0.351	0
Cluster 2	MKKS	0	0.375156	0.941	0.316	0
Cluster 2	TXNL4A	0	0.373845	0.923	0.325	0
Cluster 2	DDX21	0	0.369003	0.926	0.303	0
Cluster 2	ITGAE	0	0.360847	0.907	0.309	0
Cluster 2	AHCY	0	0.351734	0.878	0.229	0
Cluster 2	MRPS11	0	0.346225	0.92	0.281	0
Cluster 2	NSA2	0	0.345452	0.946	0.347	0
Cluster 2	MCRIP2	0	0.33784	0.921	0.318	0
Cluster 2	SNHG9	0	0.332055	0.681	0.153	0
Cluster 2	UROS	0	0.33195	0.902	0.268	0
Cluster 2	ZNF593	0	0.331696	0.872	0.25	0
Cluster 2	SRM	0	0.328124	0.747	0.159	0
Cluster 2	SNRPF	0	0.324737	0.93	0.32	0
Cluster 2	LSM10	0	0.312749	0.83	0.222	0
Cluster 2	TOMM22	0	0.312199	0.889	0.293	0
Cluster 2	AK1	0	0.310425	0.883	0.255	0
Cluster 2	PA2G4	0	0.307313	0.938	0.331	0
Cluster 2	MRPS33	0	0.289284	0.878	0.268	0
Cluster 2	TAF9	0	0.285639	0.902	0.318	0
Cluster 2	NUDT14	0	0.285618	0.867	0.286	0
Cluster 2	SLC39A4	0	0.284588	0.803	0.246	0
Cluster 2	DGCR6L	0	0.28354	0.857	0.262	0
Cluster 2	METAP2	0	0.28224	0.912	0.32	0
Cluster 2	NUDT8	0	0.280184	0.805	0.232	0
Cluster 2	NDUFAF2	0	0.279246	0.775	0.175	0
Cluster 2	ARL4C	0	0.272268	0.578	0.115	0
Cluster 2	KIF9	0	0.268045	0.786	0.216	0
Cluster 2	C1QBP	0	0.260491	0.909	0.295	0
Cluster 2	IFRD2	0	0.257338	0.861	0.268	0
Cluster 2	GOLT1A	0	0.255472	0.69	0.169	0
Cluster 2	MTRNR2L12	0	-1.9122	0.961	0.872	0
Cluster 2	PRELID1	4.82246e-308	0.592333	0.999	0.644	1.61509e-303
Cluster 2	RPL15	5.04509e-308	0.66961	1	0.715	1.68965e-303
Cluster 2	RWDD1	8.54971e-308	0.46999	0.992	0.469	2.86338e-303
Cluster 2	COX7C	1.05497e-306	0.605756	1	0.728	3.53319e-302
Cluster 2	POLE4	2.65863e-306	0.258596	0.845	0.27	8.90401e-302
Cluster 2	PPP1R14B	2.89955e-306	0.394054	0.975	0.424	9.71088e-302
Cluster 2	TMEM147	6.59133e-303	0.345883	0.911	0.327	2.2075e-298
Cluster 2	SDF2L1	1.58777e-302	0.289895	0.886	0.29	5.31759e-298
Cluster 2	FAU	2.85317e-302	0.630933	1	0.736	9.55556e-298
Cluster 2	SF3B5	1.15743e-301	0.305537	0.951	0.346	3.87634e-297
Cluster 2	POLR2J	1.53856e-299	0.344827	0.947	0.376	5.15279e-295
Cluster 2	UQCRH	8.3961e-298	0.581812	1	0.62	2.81194e-293
Cluster 2	SNRPE	1.13785e-297	0.320327	0.931	0.339	3.81078e-293
Cluster 2	PCBD1	5.87881e-296	0.380074	0.962	0.374	1.96887e-291
Cluster 2	EIF2S2	1.58213e-295	0.497439	0.999	0.571	5.29871e-291
Cluster 2	C11ORF24	1.85521e-294	0.363777	0.977	0.447	6.21327e-290
Cluster 2	SVIP	1.21469e-293	0.311493	0.931	0.355	4.06812e-289
Cluster 2	RPL36A	3.76066e-293	0.324123	0.927	0.356	1.25948e-288
Cluster 2	CHCHD5	1.65731e-291	0.372914	0.977	0.428	5.55049e-287
Cluster 2	AL445524.1	1.27732e-288	0.287682	0.881	0.318	4.27788e-284
Cluster 2	GADD45GIP1	1.8766e-287	0.2693	0.919	0.325	6.28493e-283
Cluster 2	ATP5F1D	5.562e-285	0.558062	1	0.711	1.86277e-280
Cluster 2	NAXE	2.06151e-284	0.286317	0.922	0.332	6.9042e-280
Cluster 2	NDUFS6	6.02385e-284	0.356973	0.934	0.373	2.01745e-279
Cluster 2	DCXR	1.21771e-283	0.275052	0.958	0.336	4.07823e-279
Cluster 2	PTRHD1	4.51935e-283	0.354362	0.97	0.408	1.51357e-278
Cluster 2	NDUFV3	8.44955e-278	0.346527	0.971	0.42	2.82984e-273
Cluster 2	HSBP1L1	8.47985e-278	0.303005	0.922	0.363	2.83999e-273
Cluster 2	GUK1	8.89999e-276	0.567822	1	0.693	2.9807e-271
Cluster 2	EMC6	3.07671e-275	0.387369	0.972	0.431	1.03042e-270
Cluster 2	EIF3F	8.21492e-275	0.368194	0.97	0.429	2.75126e-270
Cluster 2	CALM1	4.12755e-274	0.477286	1	0.74	1.38236e-269
Cluster 2	SNU13	1.30134e-273	0.345464	0.971	0.397	4.35831e-269
Cluster 2	EI24	1.1809e-272	0.318026	0.96	0.393	3.95497e-268
Cluster 2	SLC22A18AS	4.07668e-271	0.253834	0.848	0.304	1.36532e-266
Cluster 2	KXD1	5.25286e-270	0.282412	0.938	0.372	1.75923e-265
Cluster 2	FAM96B	6.87855e-270	0.477539	0.993	0.515	2.30369e-265
Cluster 2	HDDC2	1.9452e-269	0.262098	0.901	0.339	6.51467e-265
Cluster 2	ATP5MD	2.60747e-268	0.555051	1	0.708	8.73267e-264
Cluster 2	SSNA1	3.9906e-268	0.362009	0.979	0.444	1.33649e-263
Cluster 2	ATP5MC2	5.54561e-268	0.579287	1	0.672	1.85728e-263
Cluster 2	EIF3L	4.2017e-266	0.250615	0.919	0.329	1.40719e-261
Cluster 2	RPL26	4.69471e-266	0.516852	0.999	0.599	1.5723e-261
Cluster 2	SCEL	7.20903e-266	0.386229	0.946	0.436	2.41437e-261
Cluster 2	FIS1	8.81449e-261	0.444421	0.997	0.553	2.95206e-256
Cluster 2	SYCE1L	2.16804e-260	0.301656	0.718	0.233	7.26097e-256
Cluster 2	POLR2E	5.01162e-259	0.346739	0.984	0.464	1.67844e-254
Cluster 2	SEC22B	4.27035e-258	0.327638	0.972	0.473	1.43018e-253
Cluster 2	FAAP20	5.2184e-258	0.297897	0.955	0.414	1.74769e-253
Cluster 2	MIR4435-2HG	1.86937e-257	0.332815	0.953	0.422	6.2607e-253
Cluster 2	PPP1R11	1.18563e-255	0.321257	0.973	0.461	3.97079e-251
Cluster 2	ATP6V1F	2.5821e-255	0.414696	0.994	0.506	8.6477e-251
Cluster 2	COX14	3.17795e-255	0.426858	0.995	0.508	1.06433e-250
Cluster 2	ZNHIT1	5.50188e-253	0.422089	0.994	0.546	1.84264e-248
Cluster 2	ATOX1	1.27529e-252	0.446605	0.998	0.547	4.27107e-248
Cluster 2	SLC25A39	4.46375e-252	0.367542	0.992	0.489	1.49495e-247
Cluster 2	PEBP1	5.08331e-252	0.356572	0.992	0.482	1.70245e-247
Cluster 2	MIR200CHG	2.09434e-251	0.411108	0.722	0.262	7.01416e-247
Cluster 2	AC011139.1	4.8896e-251	0.27123	0.577	0.154	1.63757e-246
Cluster 2	MRPL33	1.12735e-250	0.384215	0.985	0.458	3.77562e-246
Cluster 2	C8ORF59	1.19415e-250	0.346761	0.965	0.409	3.99932e-246
Cluster 2	AP2S1	2.06945e-250	0.440904	0.999	0.598	6.93079e-246
Cluster 2	EIF5B	1.52956e-249	0.299564	0.978	0.443	5.12264e-245
Cluster 2	TPT1	1.42874e-248	0.527359	1	0.883	4.78499e-244
Cluster 2	LDHB	2.25797e-248	0.264055	0.984	0.425	7.56216e-244
Cluster 2	EIF3K	6.98094e-247	0.397857	0.989	0.498	2.33799e-242
Cluster 2	AP2B1	5.76986e-246	0.286321	0.97	0.454	1.93238e-241
Cluster 2	MINOS1	4.10795e-245	0.367404	0.98	0.465	1.37579e-240
Cluster 2	SLIRP	7.57847e-245	0.324506	0.917	0.385	2.53811e-240
Cluster 2	UQCR10	1.07056e-244	0.54551	1	0.661	3.5854e-240
Cluster 2	MDH2	1.19032e-243	0.324478	0.984	0.453	3.9865e-239
Cluster 2	MAP2K3	2.44221e-243	0.264086	0.973	0.459	8.17921e-239
Cluster 2	C19ORF33	3.82149e-243	0.532648	1	0.679	1.27986e-238
Cluster 2	SMDT1	2.17121e-242	0.367905	0.973	0.46	7.2716e-238
Cluster 2	RPS4Y1	6.83072e-242	0.550412	0.981	0.581	2.28768e-237
Cluster 2	APRT	1.23552e-241	0.471996	1	0.706	4.13787e-237
Cluster 2	RHOF	2.28846e-241	0.411875	0.997	0.624	7.66429e-237
Cluster 2	HINT1	9.45145e-240	0.52484	1	0.739	3.16539e-235
Cluster 2	VAT1	3.8561e-239	0.281419	0.96	0.436	1.29144e-234
Cluster 2	CSTB	1.9374e-237	0.495166	1	0.716	6.48855e-233
Cluster 2	LSM4	2.26217e-237	0.332547	0.983	0.472	7.57624e-233
Cluster 2	TRAPPC2L	3.74528e-237	0.298807	0.97	0.458	1.25433e-232
Cluster 2	CAPNS1	3.77323e-236	0.395329	0.999	0.592	1.26369e-231
Cluster 2	LSM5	4.10802e-236	0.257501	0.929	0.362	1.37582e-231
Cluster 2	STUB1	8.60833e-236	0.332814	0.985	0.517	2.88302e-231
Cluster 2	C19ORF24	9.85013e-236	0.270584	0.946	0.412	3.29891e-231
Cluster 2	FDX1	4.4599e-235	0.260505	0.943	0.407	1.49367e-230
Cluster 2	EIF3G	5.59336e-235	0.28095	0.964	0.432	1.87327e-230
Cluster 2	PARK7	1.87226e-234	0.282243	0.97	0.417	6.27039e-230
Cluster 2	DRAP1	8.26914e-234	0.271765	0.97	0.441	2.76942e-229
Cluster 2	ARL6IP4	2.12439e-232	0.366934	0.996	0.543	7.1148e-228
Cluster 2	LSM7	2.68187e-232	0.422811	0.994	0.533	8.98184e-228
Cluster 2	MRPL20	2.00789e-231	0.278157	0.965	0.427	6.72462e-227
Cluster 2	CENPX	1.30241e-230	0.331831	0.987	0.474	4.3619e-226
Cluster 2	GTF3C6	1.99539e-228	0.318939	0.971	0.47	6.68275e-224
Cluster 2	SET	4.71999e-226	0.277266	0.964	0.432	1.58077e-221
Cluster 2	COMT	8.02403e-226	0.272186	0.944	0.414	2.68733e-221
Cluster 2	ATP5MPL	8.09095e-226	0.460717	1	0.636	2.70974e-221
Cluster 2	CHCHD2	2.6357e-224	0.511344	1	0.663	8.82724e-220
Cluster 2	EEF2	4.43234e-222	0.420953	1	0.739	1.48443e-217
Cluster 2	SLCO2B1	8.40817e-222	0.2712	0.922	0.419	2.81598e-217
Cluster 2	PSMB5	4.34237e-221	0.281776	0.983	0.462	1.4543e-216
Cluster 2	JTB	4.97667e-221	0.349808	0.988	0.489	1.66674e-216
Cluster 2	HSPE1	1.41417e-220	0.33201	0.963	0.433	4.73619e-216
Cluster 2	COX5A	8.66525e-220	0.427278	0.998	0.572	2.90208e-215
Cluster 2	NDUFS8	9.63221e-220	0.258741	0.961	0.402	3.22592e-215
Cluster 2	SEM1	1.01194e-219	0.423956	1	0.584	3.38909e-215
Cluster 2	JPT1	5.97115e-218	0.508173	0.999	0.67	1.9998e-213
Cluster 2	TBCA	6.40633e-218	0.383823	0.998	0.535	2.14554e-213
Cluster 2	NDUFB10	9.05837e-217	0.269236	0.94	0.403	3.03374e-212
Cluster 2	COA3	1.59071e-216	0.309572	0.94	0.428	5.32744e-212
Cluster 2	TNFRSF12A	7.9492e-216	0.26217	0.951	0.395	2.66227e-211
Cluster 2	UBL5	9.66419e-216	0.482728	1	0.686	3.23663e-211
Cluster 2	NDUFB9	1.27509e-215	0.324703	0.968	0.44	4.27041e-211
Cluster 2	NCLN	1.34615e-215	0.266049	0.946	0.45	4.50839e-211
Cluster 2	C19ORF70	8.30873e-214	0.289889	0.963	0.44	2.78268e-209
Cluster 2	TFF2	5.67446e-212	-1.96937	0.944	0.882	1.90043e-207
Cluster 2	FAM32A	1.1406e-211	0.281426	0.979	0.49	3.81997e-207
Cluster 2	COPG1	2.45837e-211	0.30786	0.989	0.562	8.23334e-207
Cluster 2	RAN	2.74496e-211	0.260132	0.989	0.497	9.19313e-207
Cluster 2	NEAT1	4.10504e-211	-2.31289	0.997	0.931	1.37482e-206
Cluster 2	SPINK4	4.61295e-211	0.73326	0.984	0.615	1.54492e-206
Cluster 2	GPX2	2.68436e-210	0.434417	0.972	0.52	8.99019e-206
Cluster 2	NDUFB7	2.75786e-210	0.334664	0.991	0.539	9.23636e-206
Cluster 2	POLR2L	6.43413e-210	0.520579	1	0.691	2.15486e-205
Cluster 2	SSU72	1.93757e-209	0.322317	0.994	0.565	6.4891e-205
Cluster 2	NDUFC1	7.27627e-209	0.424304	0.995	0.584	2.43689e-204
Cluster 2	ANAPC16	8.53708e-209	0.379022	0.998	0.589	2.85915e-204
Cluster 2	CTNNAL1	3.90934e-208	0.303093	0.965	0.488	1.30928e-203
Cluster 2	PTMA	1.69993e-207	0.418216	1	0.739	5.69322e-203
Cluster 2	S100A6	7.8875e-206	0.463138	1	0.999	2.6416e-201
Cluster 2	TOMM20	3.2473e-205	0.256593	0.955	0.439	1.08755e-200
Cluster 2	ATP5MG	1.50673e-204	0.457617	1	0.648	5.0462e-200
Cluster 2	MRPL41	9.16247e-204	0.391037	0.993	0.566	3.0686e-199
Cluster 2	PPP1R16A	3.80251e-203	0.273808	0.956	0.478	1.2735e-198
Cluster 2	MRFAP1	7.75372e-203	0.26244	0.983	0.469	2.5968e-198
Cluster 2	CYP2S1	9.83682e-203	0.346207	0.972	0.519	3.29445e-198
Cluster 2	ELOVL1	4.69527e-202	0.309077	0.991	0.522	1.57249e-197
Cluster 2	GSTP1	1.38508e-201	0.413598	1	0.95	4.63876e-197
Cluster 2	BATF	5.31978e-201	0.294632	0.837	0.374	1.78165e-196
Cluster 2	TMSB10	1.32547e-200	0.450262	1	0.989	4.43914e-196
Cluster 2	SLC25A5	7.35842e-200	0.395273	0.993	0.539	2.46441e-195
Cluster 2	STARD10	3.00865e-199	0.405993	0.987	0.573	1.00763e-194
Cluster 2	MIEN1	1.19537e-198	0.353951	0.994	0.532	4.00343e-194
Cluster 2	NDUFB3	3.03293e-198	0.315106	0.974	0.479	1.01576e-193
Cluster 2	NDUFA4	3.447e-198	0.444915	0.997	0.627	1.15443e-193
Cluster 2	ROMO1	6.18232e-198	0.455649	1	0.722	2.07052e-193
Cluster 2	HSPA8	1.78437e-197	0.308224	0.999	0.657	5.97604e-193
Cluster 2	PPDPF	2.12317e-197	0.465888	1	0.862	7.11072e-193
Cluster 2	SNHG7	5.54633e-197	0.320332	0.967	0.465	1.85752e-192
Cluster 2	AURKAIP1	2.91199e-195	0.299907	0.987	0.518	9.75256e-191
Cluster 2	DUOX2	1.95067e-194	-1.64094	0.094	0.5	6.53298e-190
Cluster 2	RAB5IF	1.10036e-193	0.292715	0.982	0.509	3.68521e-189
Cluster 2	CLTB	5.21664e-192	0.409256	1	0.788	1.74711e-187
Cluster 2	C4ORF48	6.01012e-192	0.478719	0.975	0.549	2.01285e-187
Cluster 2	OST4	8.84146e-192	0.47162	1	0.738	2.96109e-187
Cluster 2	TMED3	9.7128e-190	0.345276	0.992	0.582	3.25291e-185
Cluster 2	BTF3	3.6417e-189	0.443635	1	0.685	1.21964e-184
Cluster 2	TRAPPC1	4.34318e-187	0.254483	0.963	0.462	1.45457e-182
Cluster 2	NDUFB2	1.09136e-186	0.412347	0.989	0.598	3.65508e-182
Cluster 2	MRPL14	6.44721e-184	0.305833	0.972	0.489	2.15923e-179
Cluster 2	PFDN5	4.56382e-183	0.381787	1	0.649	1.52847e-178
Cluster 2	KRT10	1.79243e-182	0.37752	0.999	0.593	6.00303e-178
Cluster 2	TCEA1	2.03461e-182	0.264796	0.972	0.484	6.81412e-178
Cluster 2	AQP5	2.66875e-181	0.253199	0.554	0.182	8.93792e-177
Cluster 2	NDUFA2	7.72427e-181	0.285405	0.974	0.487	2.58693e-176
Cluster 2	SEC61B	1.6523e-180	0.446178	0.999	0.636	5.5337e-176
Cluster 2	ATP5MF	1.13109e-179	0.383196	0.997	0.602	3.78812e-175
Cluster 2	SNRPG	1.41496e-179	0.332759	0.992	0.534	4.73884e-175
Cluster 2	STMP1	9.9014e-179	0.276944	0.984	0.502	3.31608e-174
Cluster 2	POLR1D	1.31248e-178	0.253443	0.969	0.471	4.39561e-174
Cluster 2	ATP6V1G1	9.12783e-177	0.343789	0.999	0.617	3.057e-172
Cluster 2	MINK1	2.53385e-176	0.265464	0.995	0.657	8.48612e-172
Cluster 2	PGLS	4.97814e-176	0.305739	0.993	0.575	1.66723e-171
Cluster 2	PRPF8	1.28279e-175	0.260663	0.992	0.574	4.29619e-171
Cluster 2	SERP1	6.09621e-174	0.337707	0.996	0.593	2.04168e-169
Cluster 2	BRK1	3.56055e-173	0.367875	0.999	0.617	1.19246e-168
Cluster 2	LINC01133	4.77765e-173	0.262315	0.911	0.428	1.60008e-168
Cluster 2	PFN1	1.76841e-172	0.389576	1	0.819	5.92257e-168
Cluster 2	ATP5PF	2.25044e-171	0.356979	0.983	0.564	7.53696e-167
Cluster 2	TXN	3.09803e-171	0.397661	1	0.695	1.03756e-166
Cluster 2	C12ORF57	2.17639e-170	0.291742	0.989	0.507	7.28895e-166
Cluster 2	GSN	2.28413e-170	-1.23885	0.986	0.885	7.64977e-166
Cluster 2	UQCRB	3.81401e-170	0.361472	0.999	0.612	1.27735e-165
Cluster 2	COX7A2	5.91961e-170	0.448144	1	0.708	1.98254e-165
Cluster 2	COX6B1	7.15835e-170	0.42098	1	0.691	2.3974e-165
Cluster 2	TMEM219	1.16418e-168	0.358613	0.999	0.624	3.89895e-164
Cluster 2	MUC3A	3.87952e-168	-0.997715	0.982	0.87	1.29929e-163
Cluster 2	SCAND1	7.45098e-165	0.2797	0.975	0.518	2.49541e-160
Cluster 2	FTL	1.28055e-164	0.480235	1	0.883	4.2887e-160
Cluster 2	BCL2L1	1.99625e-163	0.319975	0.999	0.654	6.68565e-159
Cluster 2	TMEM134	1.27445e-162	0.32034	0.998	0.584	4.26827e-158
Cluster 2	MALAT1	2.26669e-160	-2.08565	1	0.991	7.59137e-156
Cluster 2	MGAT4B	1.08382e-159	0.298838	0.99	0.599	3.62983e-155
Cluster 2	LAMTOR4	2.17854e-158	0.284417	0.989	0.539	7.29616e-154
Cluster 2	COX6C	1.23331e-157	0.385889	0.999	0.631	4.13047e-153
Cluster 2	MT-ATP8	3.80456e-156	-0.490222	0.998	0.726	1.27419e-151
Cluster 2	MYEOV	3.51493e-155	0.305265	0.982	0.592	1.17718e-150
Cluster 2	COMMD6	2.01637e-153	0.3728	0.999	0.618	6.75301e-149
Cluster 2	POMP	2.20203e-151	0.267818	0.987	0.551	7.37481e-147
Cluster 2	APOL1	4.39076e-151	-2.02444	0.429	0.619	1.47051e-146
Cluster 2	COX7B	8.54678e-151	0.356386	0.99	0.602	2.8624e-146
Cluster 2	TMEM258	1.31124e-150	0.373964	0.999	0.637	4.39147e-146
Cluster 2	SFN	6.36155e-150	0.282565	0.984	0.577	2.13055e-145
Cluster 2	ARHGDIA	1.73989e-146	0.255733	0.997	0.618	5.82705e-142
Cluster 2	ATP5F1E	7.98693e-145	0.423541	1	0.803	2.6749e-140
Cluster 2	CYSTM1	1.82016e-143	0.42284	1	0.889	6.09589e-139
Cluster 2	COX4I1	2.55848e-143	0.360557	1	0.731	8.56862e-139
Cluster 2	CHP1	5.77804e-140	0.253326	1	0.683	1.93512e-135
Cluster 2	DBI	8.54231e-140	0.36628	0.999	0.647	2.8609e-135
Cluster 2	NDUFB11	6.79192e-138	0.26826	0.992	0.539	2.27468e-133
Cluster 2	NOP10	6.35528e-135	0.360607	0.999	0.647	2.12845e-130
Cluster 2	H2AFJ	8.18838e-133	0.287699	0.987	0.594	2.74237e-128
Cluster 2	COX17	5.28569e-132	0.285082	0.999	0.58	1.77023e-127
Cluster 2	OCIAD2	2.81785e-130	0.324596	1	0.642	9.43728e-126
Cluster 2	MRPS21	7.47523e-130	0.251483	0.998	0.638	2.50353e-125
Cluster 2	DUOXA2	2.6561e-127	-1.3726	0.015	0.326	8.89554e-123
Cluster 2	REG4	3.65081e-127	0.475794	0.984	0.81	1.22269e-122
Cluster 2	PRSS3	2.37383e-125	0.327408	1	0.669	7.95021e-121
Cluster 2	LINC02404	9.99577e-125	0.315788	0.918	0.519	3.34768e-120
Cluster 2	ATP5MC3	1.88415e-121	0.303907	0.993	0.657	6.31022e-117
Cluster 2	COX5B	2.77054e-121	0.331197	0.999	0.684	9.27882e-117
Cluster 2	CCND1	2.35456e-120	0.29116	1	0.754	7.88566e-116
Cluster 2	DAD1	5.45813e-118	0.256927	0.994	0.623	1.82798e-113
Cluster 2	ANAPC11	7.517e-118	0.282315	1	0.588	2.51752e-113
Cluster 2	SELENOW	3.42779e-117	0.318586	1	0.787	1.148e-112
Cluster 2	MT2A	5.51953e-115	0.440999	0.303	0.087	1.84854e-110
Cluster 2	ADIRF	1.55896e-114	0.373641	0.963	0.601	5.22111e-110
Cluster 2	RPS15A	6.7596e-113	0.3246	1	0.701	2.26386e-108
Cluster 2	MMP1	2.23671e-112	0.255548	0.58	0.249	7.49096e-108
Cluster 2	COX8A	5.17839e-111	0.292614	1	0.667	1.73429e-106
Cluster 2	MUC5B	1.11787e-110	-1.17959	0.912	0.89	3.74387e-106
Cluster 2	MUC1	1.26619e-108	-1.75441	0.262	0.505	4.24058e-104
Cluster 2	RPS27L	1.38432e-107	0.355067	1	0.804	4.63623e-103
Cluster 2	GPX4	1.94304e-107	0.279975	1	0.696	6.50743e-103
Cluster 2	MIF	3.5494e-106	0.314751	1	0.839	1.18873e-101
Cluster 2	MARCKSL1	4.36502e-104	0.275059	1	0.693	1.46189e-99
Cluster 2	RPL36AL	9.0529e-104	0.350548	1	0.735	3.03191e-99
Cluster 2	QSOX1	8.82466e-102	-0.884009	0.979	0.8	2.95547e-97
Cluster 2	GPRC5A	1.85618e-101	0.311565	0.998	0.775	6.21654e-97
Cluster 2	NDUFA1	1.86107e-101	0.251403	0.995	0.632	6.23292e-97
Cluster 2	ATP1B1	4.1265e-99	0.263662	0.999	0.792	1.38201e-94
Cluster 2	SERF2	6.33467e-97	0.314291	1	0.869	2.12155e-92
Cluster 2	S100A10	3.19942e-96	0.26839	1	0.938	1.07152e-91
Cluster 2	UBC	3.61969e-96	-0.610269	0.996	0.84	1.21227e-91
Cluster 2	S100A14	2.09967e-94	0.324656	0.999	0.775	7.032e-90
Cluster 2	GNG5	7.79264e-91	0.280886	1	0.698	2.60983e-86
Cluster 2	P4HA1	2.62723e-87	-0.866481	0.227	0.434	8.79887e-83
Cluster 2	AP006284.1	3.56953e-84	-0.94982	0.109	0.338	1.19547e-79
Cluster 2	PLOD2	4.12575e-84	-0.756167	0.083	0.316	1.38175e-79
Cluster 2	APLP2	8.78147e-83	-0.746958	0.993	0.817	2.941e-78
Cluster 2	PSCA	3.61154e-81	-1.02326	0.977	0.949	1.20954e-76
Cluster 2	SRSF5	2.17018e-80	-1.2197	0.93	0.771	7.26817e-76
Cluster 2	RMRP	3.24619e-76	-0.427621	0.999	0.887	1.08718e-71
Cluster 2	UCA1	1.81885e-75	-0.607301	0.998	0.903	6.09151e-71
Cluster 2	WSB1	2.06344e-70	-1.71187	0.567	0.596	6.91065e-66
Cluster 2	EGLN3	7.57548e-68	-0.90159	0.206	0.386	2.5371e-63
Cluster 2	TFF3	1.77329e-66	-1.55231	0.985	0.87	5.93893e-62
Cluster 2	B2M	9.13295e-66	-0.651931	1	0.871	3.05872e-61
Cluster 2	MEG3	2.37291e-64	-0.351679	0.511	0.237	7.94711e-60
Cluster 2	ANGPTL4	7.54626e-63	-1.42692	0.297	0.439	2.52732e-58
Cluster 2	CA9	1.59387e-62	-0.622725	0.166	0.35	5.33803e-58
Cluster 2	AHNAK2	4.69363e-61	-0.258545	0.524	0.233	1.57194e-56
Cluster 2	ELF3	1.81815e-58	-0.839225	0.871	0.698	6.08916e-54
Cluster 2	HAMP	3.53918e-58	-0.852278	0.013	0.178	1.18531e-53
Cluster 2	MT-ND5	4.46717e-58	-1.125	0.999	0.887	1.4961e-53
Cluster 2	SYT8	5.92887e-57	-1.05233	0.977	0.824	1.98564e-52
Cluster 2	PFKFB3	2.19539e-55	-0.670932	0.256	0.399	7.3526e-51
Cluster 2	C15ORF48	2.77429e-55	-0.609763	0.007	0.163	9.29136e-51
Cluster 2	DST	3.7894e-55	-0.908177	0.952	0.784	1.26911e-50
Cluster 2	ID1	7.28469e-54	-0.504066	0.992	0.8	2.43972e-49
Cluster 2	CYP3A5	1.99453e-53	-1.32752	0.792	0.688	6.67988e-49
Cluster 2	TXNIP	1.9885e-51	-0.747946	0.982	0.794	6.65967e-47
Cluster 2	ITM2B	5.10666e-50	-0.78007	0.959	0.733	1.71027e-45
Cluster 2	POU5F1	5.34901e-50	-0.871689	0.131	0.288	1.79144e-45
Cluster 2	TFF1	5.32887e-49	-0.836656	1	0.983	1.78469e-44
Cluster 2	ITGB1	8.61624e-49	-0.409773	1	0.919	2.88566e-44
Cluster 2	ANKRD29	6.48502e-46	-0.25123	0.737	0.379	2.1719e-41
Cluster 2	LIMCH1	9.44262e-46	-0.74993	0.559	0.554	3.16243e-41
Cluster 2	DDX5	6.24891e-45	-0.722097	0.967	0.759	2.09282e-40
Cluster 2	LDHA	1.329e-44	-0.718289	0.999	0.779	4.45095e-40
Cluster 2	LAMB3	4.42273e-44	-0.82434	0.904	0.719	1.48122e-39
Cluster 2	ASPH	5.16637e-44	-0.486946	0.992	0.808	1.73027e-39
Cluster 2	COL17A1	8.85008e-43	-0.598128	0.996	0.833	2.96398e-38
Cluster 2	GRN	1.22323e-40	-0.689964	0.934	0.712	4.09674e-36
Cluster 2	PSAP	4.41951e-40	-0.570808	0.984	0.79	1.48014e-35
Cluster 2	ERRFI1	1.68754e-39	-0.934242	0.865	0.688	5.65173e-35
Cluster 2	COL6A2	1.90624e-39	-0.570092	0.026	0.152	6.3842e-35
Cluster 2	UGT2B11	4.46789e-39	-1.32606	0.771	0.594	1.49634e-34
Cluster 2	JUNB	6.90596e-39	-0.814683	0.844	0.672	2.31288e-34
Cluster 2	FOS	4.33884e-38	-0.538174	0.984	0.788	1.45312e-33
Cluster 2	MIR210HG	1.72186e-37	-0.504297	0.223	0.337	5.76667e-33
Cluster 2	GOLM1	2.45193e-36	-0.663778	0.987	0.762	8.21175e-32
Cluster 2	DSG2	4.69413e-36	-0.627905	0.97	0.759	1.57211e-31
Cluster 2	CTSE	6.66931e-34	-0.398736	0.999	0.85	2.23362e-29
Cluster 2	CLDN7	7.65607e-34	-0.562189	0.91	0.691	2.56409e-29
Cluster 2	FUS	9.68058e-34	-0.326666	0.746	0.401	3.24212e-29
Cluster 2	VMP1	4.44269e-33	-0.861043	0.85	0.674	1.4879e-28
Cluster 2	TMPRSS6	2.74558e-31	-0.323493	0.086	0.2	9.19522e-27
Cluster 2	SEMA4B	5.06514e-31	-0.655439	0.519	0.506	1.69637e-26
Cluster 2	MYO18A	1.99887e-30	-0.264119	0.529	0.282	6.69443e-26
Cluster 2	PGK1	3.21551e-30	-0.732658	0.961	0.716	1.07691e-25
Cluster 2	COL6A1	5.57674e-30	-0.976168	0.656	0.575	1.86771e-25
Cluster 2	APP	8.76994e-30	-0.504361	0.97	0.743	2.93714e-25
Cluster 2	TCIM	1.08792e-29	-0.696015	0.317	0.385	3.64355e-25
Cluster 2	ADGRG6	1.91941e-29	-0.672986	0.888	0.686	6.4283e-25
Cluster 2	HIF3A	3.44662e-29	-0.262131	0.016	0.109	1.15431e-24
Cluster 2	TSPAN8	7.45551e-29	-0.343703	0.996	0.799	2.49693e-24
Cluster 2	LRBA	1.33445e-28	-0.257139	0.816	0.463	4.46921e-24
Cluster 2	RIOK3	1.40657e-28	-0.69828	0.714	0.593	4.71075e-24
Cluster 2	FLNB	1.77032e-28	-0.678079	0.996	0.898	5.92898e-24
Cluster 2	HLA-A	6.13111e-28	-0.63104	0.926	0.693	2.05337e-23
Cluster 2	TMEM59	9.70878e-28	-0.59495	0.968	0.701	3.25157e-23
Cluster 2	NFKBIZ	1.53606e-27	-0.797638	0.46	0.466	5.14441e-23
Cluster 2	MTCL1	2.57955e-27	-0.25262	0.878	0.509	8.63918e-23
Cluster 2	EPC1	5.4175e-26	-0.269845	0.63	0.352	1.81438e-21
Cluster 2	SLC38A2	1.48316e-25	-0.635713	0.977	0.808	4.96724e-21
Cluster 2	LGALS3BP	3.02989e-25	-0.498436	0.972	0.731	1.01474e-20
Cluster 2	MYOF	7.71011e-25	-0.264602	0.953	0.586	2.58219e-20
Cluster 2	RNF213	2.18127e-24	-0.702978	0.723	0.587	7.30528e-20
Cluster 2	DDX17	3.03374e-24	-0.794808	0.926	0.709	1.01603e-19
Cluster 2	CTNND1	7.90747e-24	-0.608711	0.967	0.758	2.64829e-19
Cluster 2	RASSF7	3.13946e-23	-0.683711	0.936	0.717	1.05144e-18
Cluster 2	TNNI2	1.09672e-22	-1.11565	0.66	0.561	3.67304e-18
Cluster 2	ANKRD36C	1.36693e-22	-0.508698	0.065	0.157	4.57797e-18
Cluster 2	ADAM9	3.60822e-22	-0.400985	0.984	0.778	1.20843e-17
Cluster 2	OSBPL2	5.55567e-22	-0.261629	0.727	0.418	1.86065e-17
Cluster 2	APOL2	1.87825e-21	-0.737643	0.511	0.471	6.29043e-17
Cluster 2	CCDC50	2.74623e-21	-0.268927	0.645	0.37	9.1974e-17
Cluster 2	VCAN	5.24257e-21	-0.31946	0.803	0.472	1.75579e-16
Cluster 2	CDH1	5.40695e-21	-0.443015	0.984	0.778	1.81084e-16
Cluster 2	SPINT2	8.53745e-21	-0.261125	0.999	0.837	2.85928e-16
Cluster 2	UTRN	9.46684e-21	-0.291534	0.656	0.376	3.17054e-16
Cluster 2	MT-CO1	1.56493e-20	-0.746694	1	0.995	5.24111e-16
Cluster 2	AP1G1	3.71296e-20	-0.256713	0.707	0.404	1.24351e-15
Cluster 2	DUSP1	4.72702e-20	-0.504894	0.973	0.749	1.58313e-15
Cluster 2	CLDN4	5.22755e-20	-0.683579	0.816	0.626	1.75076e-15
Cluster 2	ABCA7	5.41044e-20	-0.254419	0.553	0.317	1.81201e-15
Cluster 2	ARHGEF16	9.30213e-20	-0.255901	0.673	0.391	3.11538e-15
Cluster 2	FAM160A2	1.14912e-19	-0.285315	0.621	0.358	3.84852e-15
Cluster 2	CST3	1.19104e-19	-0.527823	0.999	0.831	3.9889e-15
Cluster 2	RASSF6	1.54798e-19	-0.284933	0.739	0.421	5.18435e-15
Cluster 2	AKAP9	1.98703e-18	-0.261276	0.82	0.488	6.65477e-14
Cluster 2	AGRN	2.05397e-18	-0.429007	0.995	0.825	6.87895e-14
Cluster 2	AFF4	7.04426e-18	-0.251622	0.832	0.492	2.35919e-13
Cluster 2	HM13	1.31421e-17	-0.45783	0.97	0.706	4.40143e-13
Cluster 2	PPP4R1	1.64578e-17	-0.279386	0.692	0.406	5.51188e-13
Cluster 2	DUOXA1	2.54981e-17	-0.343377	0.158	0.232	8.53956e-13
Cluster 2	FN1	3.55174e-17	-0.43099	0.171	0.238	1.18951e-12
Cluster 2	AGT	8.2448e-17	-0.365377	0.098	0.173	2.76127e-12
Cluster 2	SLPI	2.93477e-16	-0.594598	0.991	0.752	9.82884e-12
Cluster 2	DNM2	3.90997e-16	-0.458275	0.976	0.741	1.30949e-11
Cluster 2	SCNN1A	5.28259e-16	-0.576552	0.873	0.661	1.76919e-11
Cluster 2	EWSR1	5.51772e-16	-0.310397	0.714	0.42	1.84794e-11
Cluster 2	CD164	9.22257e-16	-0.533669	0.944	0.683	3.08873e-11
Cluster 2	LAMA5	1.12449e-15	-0.442124	0.806	0.475	3.76603e-11
Cluster 2	N4BP2L2	1.29257e-15	-0.787102	0.534	0.474	4.32895e-11
Cluster 2	HLA-C	1.34099e-15	-0.504466	0.946	0.678	4.49111e-11
Cluster 2	MT-ND2	1.88263e-15	-0.508641	1	0.91	6.30512e-11
Cluster 2	MAT2A	2.37086e-15	-0.311202	0.854	0.516	7.94025e-11
Cluster 2	F5	2.65167e-15	-0.545221	0.42	0.405	8.88072e-11
Cluster 2	SAMD9L	2.69717e-15	-0.279166	0.095	0.163	9.0331e-11
Cluster 2	NPEPPS	2.94223e-15	-0.681687	0.869	0.659	9.85381e-11
Cluster 2	LAMA3	3.23477e-15	-0.698467	0.754	0.586	1.08336e-10
Cluster 2	CEACAM6	3.8291e-15	-0.386439	0.999	0.936	1.28241e-10
Cluster 2	SPPL2B	3.86271e-15	-0.2565	0.521	0.313	1.29366e-10
Cluster 2	ACIN1	4.02676e-15	-0.299862	0.652	0.392	1.3486e-10
Cluster 2	TRPM4	4.04205e-15	-0.294375	0.801	0.481	1.35372e-10
Cluster 2	APOB	4.10677e-15	-0.508397	0.184	0.244	1.3754e-10
Cluster 2	ITGA2	5.01096e-15	-0.648527	0.811	0.626	1.67822e-10
Cluster 2	FNBP4	5.72707e-15	-0.259438	0.401	0.243	1.91805e-10
Cluster 2	MT-ATP6	7.28802e-15	-0.450025	0.999	0.943	2.44083e-10
Cluster 2	EIF4A2	9.04889e-15	-0.498089	0.949	0.707	3.03057e-10
Cluster 2	CD59	9.75483e-15	-0.417347	0.995	0.779	3.26699e-10
Cluster 2	TPR	1.31509e-14	-0.287435	0.632	0.373	4.40436e-10
Cluster 2	RALGPS2	1.50633e-14	-0.338422	0.766	0.469	5.04487e-10
Cluster 2	LRRC1	2.18877e-14	-0.256413	0.688	0.418	7.3304e-10
Cluster 2	RPS6KA3	3.03428e-14	-0.269385	0.714	0.42	1.01621e-09
Cluster 2	ONECUT2	3.47443e-14	-0.638097	0.868	0.64	1.16362e-09
Cluster 2	SPG7	4.12996e-14	-0.403723	0.765	0.456	1.38316e-09
Cluster 2	HSD17B11	5.75609e-14	-0.566008	0.927	0.663	1.92777e-09
Cluster 2	DAPK1	6.47226e-14	-0.639693	0.618	0.509	2.16762e-09
Cluster 2	TMEM54	7.52172e-14	-0.298061	0.863	0.523	2.5191e-09
Cluster 2	DIP2A	7.93524e-14	-0.326152	0.571	0.342	2.65759e-09
Cluster 2	THUMPD3-AS1	8.39164e-14	-0.28187	0.537	0.326	2.81044e-09
Cluster 2	TRIM31	1.06391e-13	-0.417194	0.259	0.302	3.56313e-09
Cluster 2	TCF25	1.64034e-13	-0.267914	0.918	0.565	5.49365e-09
Cluster 2	MICALL2	1.88731e-13	-0.37185	0.693	0.419	6.32079e-09
Cluster 2	LDLR	2.0917e-13	-0.450431	0.988	0.772	7.0053e-09
Cluster 2	KDM5B	3.05591e-13	-0.250589	0.609	0.369	1.02345e-08
Cluster 2	FXYD3	3.63981e-13	-0.433369	0.999	0.818	1.21901e-08
Cluster 2	RSRP1	6.76271e-13	-0.766172	0.445	0.418	2.2649e-08
Cluster 2	LUC7L	7.86856e-13	-0.250565	0.386	0.24	2.63526e-08
Cluster 2	KANSL1	9.78921e-13	-0.699283	0.476	0.433	3.2785e-08
Cluster 2	IL17RE	9.98095e-13	-0.280664	0.613	0.368	3.34272e-08
Cluster 2	DHRS9	1.13055e-12	-0.414952	0.967	0.757	3.78633e-08
Cluster 2	SLC16A3	1.30435e-12	-0.484534	0.9	0.694	4.3684e-08
Cluster 2	USP53	1.46389e-12	-0.306164	0.51	0.309	4.90272e-08
Cluster 2	KMT2E	1.674e-12	-0.251257	0.628	0.383	5.6064e-08
Cluster 2	EPS8L1	1.73815e-12	-0.300767	0.737	0.442	5.82125e-08
Cluster 2	DGKA	2.04305e-12	-0.29282	0.592	0.363	6.84239e-08
Cluster 2	KIF1B	2.11646e-12	-0.256285	0.573	0.35	7.08824e-08
Cluster 2	NSD1	2.9236e-12	-0.313205	0.616	0.377	9.79144e-08
Cluster 2	VNN1	2.92748e-12	-0.628571	0.782	0.618	9.80441e-08
Cluster 2	ITGAV	3.15035e-12	-0.507217	0.518	0.453	1.05508e-07
Cluster 2	GALE	3.72072e-12	-0.257096	0.755	0.46	1.24611e-07
Cluster 2	VSIG2	3.73175e-12	-0.484632	0.931	0.678	1.2498e-07
Cluster 2	PIK3C2G	4.34807e-12	-0.354828	0.079	0.136	1.45621e-07
Cluster 2	SIPA1L2	6.15062e-12	-0.375554	0.824	0.494	2.05991e-07
Cluster 2	LRP1	8.79493e-12	-0.556088	0.873	0.643	2.94551e-07
Cluster 2	UACA	1.06167e-11	-0.285447	0.544	0.337	3.55563e-07
Cluster 2	DEPP1	1.07782e-11	-0.303774	0.113	0.171	3.60973e-07
Cluster 2	IGF2R	1.1848e-11	-0.273009	0.706	0.427	3.96803e-07
Cluster 2	SLC22A3	1.2453e-11	-0.257713	0.42	0.259	4.17065e-07
Cluster 2	TAOK1	1.79815e-11	-0.296153	0.608	0.377	6.02217e-07
Cluster 2	SULT1C2	2.00557e-11	-0.848362	0.382	0.373	6.71686e-07
Cluster 2	TP53I3	2.3462e-11	-0.392783	0.931	0.603	7.85765e-07
Cluster 2	CHD2	2.80566e-11	-0.302232	0.608	0.376	9.39644e-07
Cluster 2	ANKLE2	2.85629e-11	-0.337083	0.69	0.416	9.56599e-07
Cluster 2	ARHGAP32	2.85763e-11	-0.276479	0.659	0.4	9.57049e-07
Cluster 2	NAMPT	3.03366e-11	-0.28415	0.575	0.355	1.016e-06
Cluster 2	FDPS	3.92305e-11	-0.251833	0.982	0.673	1.31387e-06
Cluster 2	CRCT1	4.54327e-11	-0.298619	0.356	0.23	1.52159e-06
Cluster 2	DUOX1	4.97457e-11	-0.492182	0.429	0.404	1.66603e-06
Cluster 2	ZFP36	5.45891e-11	-0.570281	0.92	0.681	1.82824e-06
Cluster 2	PTPRK	6.00673e-11	-0.254423	0.544	0.336	2.01171e-06
Cluster 2	MIPOL1	6.05038e-11	-0.284781	0.393	0.249	2.02633e-06
Cluster 2	TRIP12	6.13495e-11	-0.279847	0.866	0.535	2.05466e-06
Cluster 2	FGD4	6.52693e-11	-0.305414	0.524	0.324	2.18593e-06
Cluster 2	CFLAR	6.97308e-11	-0.324826	0.865	0.532	2.33535e-06
Cluster 2	ITPR3	1.34669e-10	-0.2573	0.958	0.657	4.51021e-06
Cluster 2	EDEM3	1.41959e-10	-0.257859	0.644	0.392	4.75434e-06
Cluster 2	SNRNP70	1.56143e-10	-0.377021	0.777	0.466	5.2294e-06
Cluster 2	DOCK5	1.94495e-10	-0.374809	0.642	0.394	6.51385e-06
Cluster 2	PATJ	1.95877e-10	-0.311891	0.495	0.31	6.56012e-06
Cluster 2	PYGB	2.13157e-10	-0.261312	0.944	0.615	7.13884e-06
Cluster 2	SLC15A1	2.47282e-10	-0.283887	0.859	0.542	8.28173e-06
Cluster 2	SLC5A3	2.61922e-10	-0.260831	0.443	0.282	8.77202e-06
Cluster 2	ERO1A	3.20621e-10	-0.742689	0.795	0.587	1.07379e-05
Cluster 2	NCOR1	3.48757e-10	-0.257236	0.842	0.519	1.16802e-05
Cluster 2	FAM102A	4.09191e-10	-0.274888	0.967	0.643	1.37042e-05
Cluster 2	MBNL1	4.12067e-10	-0.266704	0.705	0.433	1.38005e-05
Cluster 2	SPTBN1	5.92478e-10	-0.427865	0.996	0.818	1.98427e-05
Cluster 2	SSFA2	6.04225e-10	-0.300742	0.785	0.476	2.02361e-05
Cluster 2	BIRC3	6.34558e-10	-0.279467	0.34	0.215	2.1252e-05
Cluster 2	RAB3GAP1	7.02899e-10	-0.26326	0.511	0.325	2.35408e-05
Cluster 2	HCV1A-GENOME	7.15699e-10	-0.657281	0.783	0.581	2.39695e-05
Cluster 2	SMPDL3A	8.30103e-10	-0.387571	0.288	0.3	2.7801e-05
Cluster 2	UVSSA	8.58666e-10	-0.295416	0.358	0.226	2.87576e-05
Cluster 2	EGR1	9.53135e-10	-0.287423	0.636	0.394	3.19214e-05
Cluster 2	SMCHD1	1.02012e-09	-0.259105	0.411	0.263	3.41649e-05
Cluster 2	PRKAA1	1.19391e-09	-0.253974	0.543	0.341	3.99854e-05
Cluster 2	VSTM2L	1.31932e-09	-0.251938	0.974	0.645	4.41853e-05
Cluster 2	ALDOA	1.78552e-09	-0.268949	0.991	0.696	5.97988e-05
Cluster 2	RIC1	1.95206e-09	-0.302591	0.397	0.256	6.53765e-05
Cluster 2	SPINT1	2.0107e-09	-0.318418	0.98	0.732	6.73405e-05
Cluster 2	LMO7	2.35779e-09	-0.456437	0.991	0.797	7.89648e-05
Cluster 2	WDR60	2.54018e-09	-0.293907	0.387	0.248	8.50733e-05
Cluster 2	WWP1	2.682e-09	-0.262872	0.604	0.376	8.98228e-05
Cluster 2	RBM6	2.76211e-09	-0.371472	0.517	0.327	9.25057e-05
Cluster 2	EPS8	3.50086e-09	-0.264643	0.867	0.536	0.000117247
Cluster 2	USP47	3.50614e-09	-0.306994	0.574	0.36	0.000117424
Cluster 2	MYO15B	3.8712e-09	-0.373385	0.69	0.43	0.00012965
Cluster 2	SETD5	4.26086e-09	-0.29279	0.431	0.276	0.0001427
Cluster 2	FAXDC2	4.689e-09	-0.492305	0.512	0.438	0.000157039
Cluster 2	NSD3	4.8986e-09	-0.255466	0.512	0.323	0.000164059
Cluster 2	LGALS1	5.6806e-09	-0.508966	0.229	0.264	0.000190249
Cluster 2	EFNA1	5.76012e-09	-0.325955	0.164	0.205	0.000192912
Cluster 2	KMT2A	6.19074e-09	-0.290319	0.51	0.324	0.000207334
Cluster 2	FAM13A	6.89665e-09	-0.384724	0.218	0.247	0.000230976
Cluster 2	TNFAIP2	7.0922e-09	-0.291731	0.117	0.162	0.000237525
Cluster 2	TMEM41B	8.18204e-09	-0.256031	0.799	0.493	0.000274025
Cluster 2	BRWD1	8.8814e-09	-0.315613	0.511	0.329	0.000297447
Cluster 2	CLMN	9.02652e-09	-0.274117	0.582	0.373	0.000302307
Cluster 2	LCN2	9.64898e-09	-0.641215	0.114	0.164	0.000323154
Cluster 2	TMSB4X	9.73346e-09	-0.473296	0.999	0.916	0.000325983
Cluster 2	ACADVL	1.0414e-08	-0.595227	0.949	0.685	0.000348776
Cluster 2	INTS3	1.04664e-08	-0.266007	0.409	0.266	0.000350529
Cluster 2	RALGAPB	1.06807e-08	-0.264351	0.476	0.303	0.000357708
Cluster 2	IGF2BP2	1.18206e-08	-0.302475	0.505	0.322	0.000395885
Cluster 2	GPBP1	1.19016e-08	-0.326205	0.598	0.377	0.000398595
Cluster 2	NUMB	1.29335e-08	-0.328416	0.642	0.398	0.000433156
Cluster 2	RGS2	1.39307e-08	-0.335072	0.757	0.469	0.000466553
Cluster 2	TFPI	1.87043e-08	-0.546183	0.711	0.535	0.000626427
Cluster 2	SRSF10	2.06891e-08	-0.325089	0.756	0.463	0.000692899
Cluster 2	SYTL5	2.72497e-08	-0.352382	0.233	0.253	0.00091262
Cluster 2	MT-CYB	2.84371e-08	-0.671765	1	0.967	0.000952387
Cluster 2	TSPAN1	2.84552e-08	-0.317848	0.993	0.761	0.000952992
Cluster 2	MUC5AC	2.99131e-08	-0.63418	0.937	0.818	0.00100182
Cluster 2	UBA6	3.82666e-08	-0.281815	0.458	0.296	0.00128159
Cluster 2	DMXL1	3.84755e-08	-0.295637	0.396	0.254	0.00128858
Cluster 2	MDK	3.98996e-08	-0.656502	0.857	0.617	0.00133628
Cluster 2	HSD17B2	4.23445e-08	-0.263144	0.604	0.38	0.00141816
Cluster 2	HSPA5	4.5095e-08	-0.274714	0.931	0.597	0.00151028
Cluster 2	BNIP3L	4.82296e-08	-0.50064	0.56	0.459	0.00161526
Cluster 2	PPP1R12A	5.26974e-08	-0.271843	0.533	0.342	0.00176489
Cluster 2	TMEM181	5.50731e-08	-0.527883	0.847	0.616	0.00184445
Cluster 2	NBEAL1	5.53045e-08	-0.392519	0.828	0.51	0.0018522
Cluster 2	ERN2	5.89527e-08	-0.338793	0.825	0.507	0.00197439
Cluster 2	PKN2	6.7092e-08	-0.345205	0.801	0.504	0.00224698
Cluster 2	MBNL2	8.30968e-08	-0.35838	0.617	0.389	0.002783
Cluster 2	DYNC1LI2	8.56227e-08	-0.289783	0.79	0.491	0.00286759
Cluster 2	CAPN9	9.46549e-08	-0.26223	0.495	0.323	0.00317009
Cluster 2	VPS13D	1.0102e-07	-0.30174	0.805	0.504	0.00338325
Cluster 2	PJA2	1.05428e-07	-0.256004	0.587	0.373	0.00353087
Cluster 2	CDH6	1.09501e-07	-0.268187	0.134	0.172	0.0036673
Cluster 2	KLF5	1.18009e-07	-0.418094	0.944	0.67	0.00395224
Cluster 2	IRF7	1.22837e-07	-0.268807	0.178	0.213	0.00411394
Cluster 2	POGZ	1.28417e-07	-0.281822	0.442	0.286	0.00430081
Cluster 2	COL4A5	1.29577e-07	-0.279186	0.355	0.235	0.00433966
Cluster 2	HIP1R	1.44426e-07	-0.458976	0.779	0.485	0.00483696
Cluster 2	GALNT5	1.56381e-07	-0.266876	0.75	0.469	0.00523737
Cluster 2	TOR1AIP2	2.42717e-07	-0.260026	0.802	0.501	0.00812885
Cluster 2	ASH1L	2.57299e-07	-0.333804	0.527	0.339	0.00861719
Cluster 2	PARP14	2.61903e-07	-0.320376	0.189	0.22	0.00877138
Cluster 2	TCIRG1	2.93251e-07	-0.569613	0.563	0.466	0.00982127
Cluster 2	MST1R	3.67173e-07	-0.364777	0.828	0.521	0.012297
Cluster 2	STK24	3.89973e-07	-0.262705	0.951	0.611	0.0130606
Cluster 2	ABLIM3	3.94544e-07	-0.287975	0.534	0.344	0.0132137
Cluster 2	STEAP2	4.438e-07	-0.291112	0.515	0.332	0.0148633
Cluster 2	PPP1R3C	5.72693e-07	-0.461714	0.373	0.348	0.0191801
Cluster 2	MAN2A1	6.0269e-07	-0.497532	0.678	0.521	0.0201847
Cluster 2	MTSS1	6.16793e-07	-0.265399	0.443	0.29	0.020657
Cluster 2	KDM4C	6.21495e-07	-0.250534	0.29	0.194	0.0208145
Cluster 2	ZNF207	7.15067e-07	-0.353001	0.757	0.479	0.0239483
Cluster 2	C4ORF3	7.73239e-07	-0.336495	0.991	0.649	0.0258965
Cluster 2	TMC4	8.24944e-07	-0.468199	0.706	0.535	0.0276282
Cluster 2	NPTN	8.90267e-07	-0.252932	0.756	0.47	0.0298159
Cluster 2	LINC01559	1.09476e-06	-0.331159	0.307	0.305	0.0366647
Cluster 2	PLXNA3	1.12493e-06	-0.328091	0.604	0.388	0.0376752
Cluster 2	RAPH1	1.15372e-06	-0.310631	0.524	0.343	0.0386392
Cluster 2	ATRX	1.27142e-06	-0.335663	0.796	0.494	0.042581
Cluster 2	SMAD3	1.38165e-06	-0.262926	0.871	0.563	0.0462727
Cluster 2	USP34	1.83139e-06	-0.398756	0.75	0.469	0.0613352
Cluster 2	SPICE1	1.95433e-06	-0.351973	0.363	0.246	0.0654526
Cluster 2	CPD	2.62713e-06	-0.437314	0.591	0.475	0.0879853
Cluster 2	SEMA3B	2.74903e-06	-0.285155	0.767	0.486	0.0920678
Cluster 2	AKAP12	2.82172e-06	-0.60408	0.283	0.291	0.0945022
Cluster 2	HOOK3	3.81381e-06	-0.36027	0.517	0.341	0.127728
Cluster 2	MVP	3.91215e-06	-0.287816	0.907	0.585	0.131022
Cluster 2	KIAA0319L	4.11022e-06	-0.285394	0.672	0.428	0.137655
Cluster 2	SON	4.37899e-06	-0.479099	0.943	0.673	0.146657
Cluster 2	CD109	4.4844e-06	-0.253988	0.406	0.268	0.150187
Cluster 2	FOSL2	4.60237e-06	-0.299825	0.666	0.424	0.154138
Cluster 2	RAB27B	4.70411e-06	-0.330977	0.796	0.504	0.157545
Cluster 2	SP1	5.29372e-06	-0.272998	0.535	0.354	0.177292
Cluster 2	LAPTM4A	5.29772e-06	-0.295298	0.863	0.522	0.177426
Cluster 2	MYO1E	5.55263e-06	-0.262308	0.962	0.657	0.185963
Cluster 2	CACNA1H	6.17162e-06	-0.290286	0.589	0.385	0.206694
Cluster 2	VTN	7.77705e-06	-0.378436	0.575	0.379	0.260461
Cluster 2	PTPRF	8.29288e-06	-0.363588	0.95	0.708	0.277737
Cluster 2	CEACAM5	8.48978e-06	-0.578846	0.581	0.517	0.284331
Cluster 2	DSP	8.76811e-06	-0.430457	0.941	0.676	0.293653
Cluster 2	SDC4	1.01332e-05	-0.29379	0.74	0.47	0.33937
Cluster 2	UGT2B15	1.09269e-05	-0.344943	0.603	0.384	0.365951
Cluster 2	RRBP1	1.33094e-05	-0.501336	0.963	0.712	0.445744
Cluster 2	ANXA4	1.40972e-05	-0.275108	0.997	0.794	0.472128
Cluster 2	DDIT4	1.43458e-05	-0.483055	0.97	0.73	0.480456
Cluster 2	MT-ND4	1.45267e-05	-0.693839	1	0.957	0.486515
Cluster 2	BCAM	1.50193e-05	-0.280529	0.444	0.305	0.503013
Cluster 2	CTSD	1.56046e-05	-0.402521	0.997	0.825	0.522614
Cluster 2	MPRIP	1.56304e-05	-0.305342	0.957	0.648	0.523477
Cluster 2	PLXNB2	1.7087e-05	-0.37752	0.994	0.802	0.572261
Cluster 2	ITM2C	1.94904e-05	-0.274602	0.922	0.594	0.652752
Cluster 2	ANXA1	2.05818e-05	-0.51376	0.95	0.665	0.689304
Cluster 2	SREK1	2.11599e-05	-0.288397	0.433	0.294	0.708666
Cluster 2	TTN	2.13514e-05	-0.478153	0.18	0.2	0.71508
Cluster 2	MIR29B2CHG	2.1988e-05	-0.253341	0.095	0.126	0.7364
Cluster 2	CYP2C9	2.27822e-05	-0.496257	0.299	0.285	0.762999
Cluster 2	AC009133.1	2.3074e-05	-0.279217	0.334	0.228	0.77277
Cluster 2	DGKH	2.5177e-05	-0.336634	0.172	0.194	0.843202
Cluster 2	CAPN5	2.58053e-05	-0.271491	0.771	0.504	0.864245
Cluster 2	TMEM87A	2.60001e-05	-0.259069	0.537	0.361	0.87077
Cluster 2	SNX14	2.7953e-05	-0.265625	0.439	0.296	0.936173
Cluster 2	CDK5RAP3	3.14732e-05	-0.606758	0.499	0.418	1
Cluster 2	RTN4	3.1694e-05	-0.345324	0.993	0.73	1
Cluster 2	TGM2	4.05894e-05	-0.411932	0.341	0.335	1
Cluster 2	LUC7L3	4.13699e-05	-0.443165	0.678	0.43	1
Cluster 2	ZFC3H1	4.18847e-05	-0.293268	0.348	0.242	1
Cluster 2	ABHD3	4.51855e-05	-0.345914	0.695	0.445	1
Cluster 2	CD46	4.55308e-05	-0.414254	0.841	0.593	1
Cluster 2	ARFGEF1	4.70693e-05	-0.322656	0.713	0.456	1
Cluster 2	PPP1CB	4.92412e-05	-0.314677	0.914	0.57	1
Cluster 2	IGFBP4	4.98179e-05	-0.440235	0.776	0.56	1
Cluster 2	NABP1	4.9951e-05	-0.596063	0.611	0.393	1
Cluster 2	MT1X	5.71489e-05	-0.37178	0.201	0.144	1
Cluster 2	ZNF638	6.20776e-05	-0.303872	0.446	0.305	1
Cluster 2	HSPG2	6.85627e-05	-0.321635	0.993	0.816	1
Cluster 2	SERPINB6	6.85889e-05	-0.355281	0.941	0.658	1
Cluster 2	KLK11	6.95298e-05	-0.282649	0.941	0.692	1
Cluster 2	GCC2	7.28389e-05	-0.329921	0.721	0.461	1
Cluster 2	VPS13C	7.60965e-05	-0.361369	0.544	0.363	1
Cluster 2	ITGB5	8.22821e-05	-0.310896	0.808	0.516	1
Cluster 2	TBC1D8	9.08543e-05	-0.532673	0.656	0.421	1
Cluster 2	CYP51A1	9.19888e-05	-0.420267	0.574	0.379	1
Cluster 2	LNPEP	9.42893e-05	-0.268551	0.388	0.267	1
Cluster 2	SRD5A3	9.60984e-05	-0.302483	0.695	0.443	1
Cluster 2	CD68	9.98194e-05	-0.367573	0.358	0.326	1
Cluster 2	GGNBP2	0.000111042	-0.310737	0.555	0.372	1
Cluster 2	2020-03-06	0.000113485	-0.308297	0.592	0.393	1
Cluster 2	CPM	0.000125362	-0.36641	0.346	0.317	1
Cluster 2	KCNQ1OT1	0.000135301	-0.463697	0.158	0.177	1
Cluster 2	ZBTB20	0.000138304	-0.353998	0.532	0.356	1
Cluster 2	DNM1	0.000141971	-0.276598	0.155	0.18	1
Cluster 2	NET1	0.000146668	-0.265599	0.447	0.31	1
Cluster 2	RGL3	0.000155811	-0.279081	0.342	0.238	1
Cluster 2	CXADR	0.000171552	-0.402903	0.95	0.669	1
Cluster 2	PHIP	0.000199355	-0.329028	0.472	0.323	1
Cluster 2	JMJD1C	0.000204799	-0.352803	0.537	0.361	1
Cluster 2	EHF	0.000217262	-0.250462	0.322	0.23	1
Cluster 2	ZNF292	0.000220872	-0.353725	0.235	0.24	1
Cluster 2	JUND	0.000223234	-0.274713	0.953	0.614	1
Cluster 2	MIA3	0.000237538	-0.315955	0.563	0.376	1
Cluster 2	SEC31A	0.000247542	-0.316623	0.799	0.518	1
Cluster 2	ABCC3	0.000267603	-0.380487	0.97	0.662	1
Cluster 2	CTDSP1	0.00030696	-0.321115	0.787	0.5	1
Cluster 2	EGFR	0.000316365	-0.507235	0.89	0.644	1
Cluster 2	FOSB	0.000341397	-0.330611	0.637	0.427	1
Cluster 2	PDZK1IP1	0.000354921	-0.7819	0.521	0.444	1
Cluster 2	ADAM28	0.00036247	-0.404534	0.353	0.318	1
Cluster 2	BAZ2B	0.000395297	-0.290178	0.377	0.264	1
Cluster 2	CDHR5	0.00044735	-0.266095	0.484	0.334	1
Cluster 2	SETX	0.00044983	-0.329501	0.53	0.36	1
Cluster 2	KMT2C	0.000461025	-0.384497	0.573	0.38	1
Cluster 2	TC2N	0.000516856	-0.336496	0.58	0.386	1
Cluster 2	FNDC3B	0.000547962	-0.487007	0.706	0.521	1
Cluster 2	RAB11FIP1	0.000556671	-0.443526	0.896	0.634	1
Cluster 2	ARRDC1	0.000569689	-0.39307	0.914	0.606	1
Cluster 2	FLOT1	0.000628898	-0.254919	0.659	0.425	1
Cluster 2	DDX60L	0.000631261	-0.383383	0.31	0.29	1
Cluster 2	IER2	0.000657115	-0.312896	0.863	0.557	1
Cluster 2	COL6A3	0.000669599	-0.299315	0.397	0.279	1
Cluster 2	GAL3ST1	0.000700125	-0.257198	0.523	0.352	1
Cluster 2	KIAA1109	0.000728196	-0.516617	0.451	0.378	1
Cluster 2	AHNAK	0.000798444	-0.374973	0.999	0.893	1
Cluster 2	ARRDC4	0.000825326	-0.694296	0.8	0.571	1
Cluster 2	SORBS2	0.000829606	-0.314343	0.333	0.234	1
Cluster 2	THOC2	0.000999974	-0.430918	0.678	0.441	1
Cluster 2	MLPH	0.0010663	-0.387379	0.947	0.688	1
Cluster 2	ANKRD10	0.00108401	-0.281241	0.42	0.297	1
Cluster 2	ITGA1	0.00111395	-0.31197	0.228	0.226	1
Cluster 2	ARHGAP5	0.00121249	-0.322144	0.75	0.484	1
Cluster 2	DMXL2	0.00121341	-0.262698	0.267	0.191	1
Cluster 2	TPM2	0.00125612	-0.366264	0.574	0.4	1
Cluster 2	SESTD1	0.00163787	-0.267422	0.397	0.281	1
Cluster 2	ANK3	0.00165062	-0.313294	0.22	0.221	1
Cluster 2	PGRMC1	0.00167652	-0.300472	0.799	0.5	1
Cluster 2	JAK2	0.00183802	-0.338243	0.375	0.265	1
Cluster 2	ATP8B1	0.00185437	-0.26663	0.71	0.468	1
Cluster 2	SPINK1	0.00202951	-0.563552	0.865	0.623	1
Cluster 2	PCBP2	0.00235276	-0.284004	0.989	0.714	1
Cluster 2	BBX	0.0024522	-0.263042	0.512	0.354	1
Cluster 2	ZNF518A	0.00251792	-0.380684	0.481	0.33	1
Cluster 2	FKBP5	0.00255138	-0.465639	0.753	0.462	1
Cluster 2	VEGFA	0.00320757	-0.394321	0.352	0.31	1
Cluster 2	GIPR	0.00330946	-0.31395	0.181	0.185	1
Cluster 2	CYP2C18	0.00337144	-0.290921	0.364	0.259	1
Cluster 2	MGLL	0.00350433	-0.295506	0.975	0.701	1
Cluster 2	ITGB4	0.00358441	-0.338087	1	0.862	1
Cluster 2	RBM25	0.00369178	-0.462877	0.634	0.416	1
Cluster 2	CCPG1	0.0037537	-0.39016	0.527	0.416	1
Cluster 2	TMEM45B	0.00380474	-0.355444	0.881	0.619	1
Cluster 2	ERBIN	0.00387012	-0.327755	0.591	0.396	1
Cluster 2	GOLGA8B	0.00390978	-0.384484	0.167	0.177	1
Cluster 2	UGT2B7	0.00397276	-0.323744	0.402	0.278	1
Cluster 2	BACE2	0.00443845	-0.335695	0.951	0.658	1
Cluster 2	CDC42BPB	0.00453975	-0.287768	0.904	0.594	1
Cluster 2	CXCL1	0.00456042	-0.289063	0.331	0.248	1
Cluster 2	HPGD	0.00462316	-0.3882	0.997	0.831	1
Cluster 2	NKTR	0.00464436	-0.67103	0.516	0.412	1
Cluster 2	LPCAT4	0.0046655	-0.405098	0.914	0.658	1
Cluster 2	APOL6	0.00467513	-0.265988	0.281	0.264	1
Cluster 2	KLF6	0.00475186	-0.590113	0.931	0.683	1
Cluster 2	CYBA	0.00594471	-0.321541	0.447	0.331	1
Cluster 2	LTBP3	0.00605528	-0.253944	0.465	0.332	1
Cluster 2	ITGB6	0.00606487	-0.433522	0.493	0.392	1
Cluster 2	CLK1	0.00623969	-0.352282	0.278	0.263	1
Cluster 2	SULT1B1	0.00631543	-0.307617	0.278	0.257	1
Cluster 2	SERINC1	0.00649786	-0.313507	0.876	0.565	1
Cluster 2	ADM	0.0067266	-0.299898	0.21	0.209	1
Cluster 2	OS9	0.00677222	-0.384659	0.811	0.573	1
Cluster 2	TMPRSS2	0.00690126	-0.281491	0.334	0.303	1
Cluster 2	IQGAP1	0.00776989	-0.317229	0.912	0.605	1
Cluster 2	SRSF11	0.00897168	-0.485915	0.76	0.492	1
Cluster 2	CEMIP	0.00913669	-0.293187	0.972	0.676	1
Cluster 2	GADD45B	0.00917797	-0.281202	0.416	0.3	1
Cluster 2	PRKCD	0.00918199	-0.321112	0.686	0.456	1
Cluster 2	CALCOCO1	0.0099453	-0.299054	0.411	0.298	1
Cluster 2	FUT3	0.00999829	-0.314937	0.465	0.384	1
Cluster 2	MKLN1	0.00999954	-0.353377	0.51	0.352	1
Cluster 3	PTRH2	3.39381e-175	0.357524	0.863	0.165	1.13662e-170
Cluster 3	NIT2	3.02358e-160	0.290642	0.863	0.173	1.01263e-155
Cluster 3	MRPL22	3.96659e-155	0.341423	0.867	0.182	1.32845e-150
Cluster 3	AIMP2	4.44573e-149	0.300083	0.817	0.166	1.48892e-144
Cluster 3	MRPL40	5.60853e-149	0.420401	0.917	0.22	1.87835e-144
Cluster 3	EXOSC7	2.25243e-148	0.307624	0.85	0.177	7.54362e-144
Cluster 3	TRMT10C	3.31388e-148	0.294927	0.829	0.17	1.10985e-143
Cluster 3	NDUFAF4	6.55566e-147	0.260014	0.733	0.134	2.19556e-142
Cluster 3	MRPL24	3.43693e-146	0.265639	0.812	0.162	1.15106e-141
Cluster 3	NDUFB6	2.12025e-144	0.567489	0.954	0.275	7.10094e-140
Cluster 3	PSMA3	1.26346e-143	0.520889	0.904	0.237	4.23145e-139
Cluster 3	HSD17B10	8.3238e-142	0.340747	0.887	0.205	2.78772e-137
Cluster 3	PSMB3	5.86036e-140	0.674159	0.979	0.322	1.96269e-135
Cluster 3	CCDC51	1.36394e-139	0.280557	0.821	0.173	4.56797e-135
Cluster 3	NIFK	8.58768e-137	0.385199	0.867	0.21	2.8761e-132
Cluster 3	MRPS23	1.18626e-134	0.496449	0.933	0.272	3.9729e-130
Cluster 3	POLR2G	7.05785e-132	0.425592	0.921	0.257	2.36374e-127
Cluster 3	MRPL32	2.95201e-131	0.366493	0.921	0.245	9.88658e-127
Cluster 3	SSB	5.96771e-131	0.552282	0.963	0.311	1.99864e-126
Cluster 3	GSTM3	3.49961e-130	0.806404	0.958	0.324	1.17206e-125
Cluster 3	MDH1	3.11157e-129	0.612724	0.971	0.332	1.0421e-124
Cluster 3	MRPL58	4.75712e-128	0.291142	0.858	0.202	1.59321e-123
Cluster 3	PRDX4	5.12616e-128	0.720361	0.971	0.343	1.7168e-123
Cluster 3	PSMD6	1.47486e-127	0.423752	0.917	0.263	4.93945e-123
Cluster 3	EBNA1BP2	1.66302e-127	0.477741	0.921	0.262	5.56964e-123
Cluster 3	C1QBP	5.45552e-127	0.737814	0.996	0.366	1.82711e-122
Cluster 3	PSMA6	8.33301e-127	0.64874	0.967	0.345	2.79081e-122
Cluster 3	TRAPPC5	2.15987e-126	0.365255	0.912	0.234	7.23364e-122
Cluster 3	CCT2	2.49386e-126	0.611263	0.963	0.324	8.35218e-122
Cluster 3	MRPL16	4.44314e-126	0.337121	0.912	0.238	1.48805e-121
Cluster 3	MALSU1	6.21962e-126	0.31319	0.838	0.199	2.08301e-121
Cluster 3	REXO2	3.14609e-125	0.510534	0.963	0.308	1.05366e-120
Cluster 3	SNRPA1	1.05466e-123	0.364187	0.933	0.26	3.53216e-119
Cluster 3	MRPL36	2.57904e-123	0.536783	0.967	0.316	8.63747e-119
Cluster 3	SSSCA1	4.15747e-123	0.302671	0.821	0.194	1.39238e-118
Cluster 3	GTF2B	8.53825e-123	0.29412	0.804	0.185	2.85954e-118
Cluster 3	RUVBL2	1.24745e-122	0.320373	0.887	0.23	4.17784e-118
Cluster 3	SEC11C	1.96116e-122	0.578031	0.975	0.317	6.56811e-118
Cluster 3	SRPRB	2.00566e-122	0.322702	0.917	0.242	6.71716e-118
Cluster 3	BUD23	2.03239e-122	0.438664	0.963	0.301	6.80668e-118
Cluster 3	NDUFA8	2.23294e-121	0.409555	0.954	0.286	7.47835e-117
Cluster 3	PRDX1	5.14053e-121	1.38126	1	0.753	1.72162e-116
Cluster 3	NAA20	7.06084e-121	0.410093	0.925	0.278	2.36475e-116
Cluster 3	GSTP1	3.41297e-120	1.30667	1	0.956	1.14304e-115
Cluster 3	MCTS1	4.22879e-119	0.374451	0.917	0.259	1.41626e-114
Cluster 3	CACYBP	1.08955e-118	0.296683	0.867	0.217	3.649e-114
Cluster 3	CD320	3.37478e-118	0.395556	0.908	0.254	1.13025e-113
Cluster 3	SSBP1	9.15802e-118	0.739185	0.963	0.403	3.06711e-113
Cluster 3	ETFB	9.73953e-118	0.94456	0.992	0.525	3.26187e-113
Cluster 3	MRPL13	1.72088e-117	0.380184	0.887	0.247	5.76339e-113
Cluster 3	EXOSC4	2.57119e-117	0.369254	0.933	0.27	8.61117e-113
Cluster 3	LDHB	3.94364e-117	1.04325	0.996	0.492	1.32077e-112
Cluster 3	CBR1	4.31313e-117	0.453964	0.95	0.306	1.44451e-112
Cluster 3	ESD	8.75601e-117	0.320705	0.871	0.228	2.93247e-112
Cluster 3	PARK7	9.50256e-117	0.790951	0.996	0.482	3.1825e-112
Cluster 3	SUCLG1	9.33196e-116	0.408304	0.933	0.284	3.12537e-111
Cluster 3	KRT18	1.07598e-115	1.48568	1	0.924	3.60357e-111
Cluster 3	PSME2	2.39704e-115	0.576223	0.942	0.31	8.02791e-111
Cluster 3	WDR61	9.57721e-115	0.262439	0.8	0.191	3.2075e-110
Cluster 3	SNRPC	1.37115e-114	0.495317	0.938	0.31	4.59211e-110
Cluster 3	NDUFAB1	1.71681e-114	0.749895	0.996	0.445	5.74977e-110
Cluster 3	PSMA7	4.03051e-114	0.872133	0.996	0.495	1.34986e-109
Cluster 3	RAN	4.24547e-114	0.963838	1	0.555	1.42185e-109
Cluster 3	PRDX2	2.43176e-113	1.00494	1	0.556	8.14419e-109
Cluster 3	PSMB2	1.59995e-112	0.554814	0.963	0.362	5.3584e-108
Cluster 3	MRPS18C	2.02315e-112	0.357851	0.917	0.266	6.77572e-108
Cluster 3	TMEM205	8.73112e-112	0.410584	0.912	0.275	2.92414e-107
Cluster 3	MMP7	4.7703e-111	0.445378	0.617	0.122	1.59762e-106
Cluster 3	PBDC1	1.134e-110	0.286317	0.842	0.221	3.79787e-106
Cluster 3	PSMB6	1.40746e-109	0.731877	0.988	0.454	4.71373e-105
Cluster 3	NOL7	3.11676e-109	0.47963	0.963	0.342	1.04383e-104
Cluster 3	NDUFS5	3.95478e-109	0.825155	1	0.55	1.3245e-104
Cluster 3	DCXR	1.07439e-108	0.711298	0.988	0.409	3.59824e-104
Cluster 3	GADD45GIP1	1.1072e-108	0.624192	0.988	0.395	3.70812e-104
Cluster 3	NDUFB9	1.54266e-108	0.793676	0.992	0.502	5.16651e-104
Cluster 3	TALDO1	2.12009e-108	0.804161	1	0.524	7.10041e-104
Cluster 3	GLRX2	2.96971e-108	0.256411	0.863	0.224	9.94586e-104
Cluster 3	KRT8	5.6731e-108	0.890352	1	0.984	1.89998e-103
Cluster 3	PRMT1	1.09869e-107	0.415903	0.938	0.305	3.67962e-103
Cluster 3	TECR	1.15421e-107	0.644711	1	0.446	3.86558e-103
Cluster 3	UCHL3	6.68007e-107	0.33653	0.925	0.282	2.23722e-102
Cluster 3	NDUFAF2	6.7588e-107	0.333124	0.883	0.244	2.26359e-102
Cluster 3	SURF2	8.45209e-107	0.287611	0.854	0.227	2.83069e-102
Cluster 3	CCT7	8.82198e-107	0.464178	0.971	0.353	2.95457e-102
Cluster 3	PSMB1	8.96806e-107	0.63746	0.983	0.452	3.00349e-102
Cluster 3	PSMA5	1.16295e-106	0.567511	0.983	0.402	3.89485e-102
Cluster 3	GRPEL1	1.73542e-106	0.334673	0.9	0.271	5.81208e-102
Cluster 3	EMC7	1.89283e-106	0.446452	0.979	0.351	6.33929e-102
Cluster 3	GSTM4	2.4731e-106	0.69269	0.938	0.298	8.28267e-102
Cluster 3	PPIB	5.76169e-106	0.991631	1	0.703	1.92965e-101
Cluster 3	DAD1	6.1513e-106	0.891963	1	0.667	2.06013e-101
Cluster 3	CCT5	6.59384e-106	0.520772	0.988	0.39	2.20834e-101
Cluster 3	ATP5MC3	5.35078e-105	0.987724	1	0.697	1.79203e-100
Cluster 3	NDUFS8	6.57863e-105	0.722874	0.992	0.468	2.20325e-100
Cluster 3	NDUFS3	7.59041e-105	0.452994	0.946	0.33	2.5421e-100
Cluster 3	PSMB5	1.88304e-104	0.751157	0.992	0.524	6.30647e-100
Cluster 3	SNRPD3	2.44122e-104	0.621311	0.988	0.433	8.1759e-100
Cluster 3	NDUFA4	1.08116e-103	0.910272	1	0.671	3.62091e-99
Cluster 3	PSMD8	5.23058e-103	0.617165	0.988	0.454	1.75178e-98
Cluster 3	NANS	6.98669e-103	0.368366	0.933	0.298	2.33991e-98
Cluster 3	ALG3	7.09803e-103	0.257773	0.863	0.234	2.3772e-98
Cluster 3	METTL7B	9.2021e-103	0.282409	0.812	0.209	3.08188e-98
Cluster 3	MRPS7	1.58089e-102	0.381566	0.938	0.317	5.29455e-98
Cluster 3	ATP5MC1	4.0878e-102	0.858634	1	0.504	1.36905e-97
Cluster 3	CCT3	4.69488e-102	0.595168	0.996	0.45	1.57236e-97
Cluster 3	MRPS25	2.04896e-101	0.317761	0.95	0.287	6.86216e-97
Cluster 3	EMC3	2.23077e-101	0.298575	0.904	0.269	7.47109e-97
Cluster 3	MRPL3	2.93599e-101	0.300535	0.938	0.29	9.83292e-97
Cluster 3	ATP5PD	4.0884e-101	0.774336	0.996	0.578	1.36925e-96
Cluster 3	COPE	6.79557e-101	0.629573	1	0.503	2.2759e-96
Cluster 3	ATP5F1C	1.02766e-100	0.735968	0.996	0.53	3.44174e-96
Cluster 3	COMMD1	1.41216e-100	0.316663	0.875	0.261	4.72947e-96
Cluster 3	KRT19	2.08368e-100	0.869406	1	0.997	6.97846e-96
Cluster 3	SLC39A4	4.79051e-100	0.40054	0.95	0.309	1.60439e-95
Cluster 3	ALG5	5.11455e-100	0.294915	0.883	0.255	1.71292e-95
Cluster 3	SNU13	1.29797e-99	0.666367	0.996	0.465	4.34702e-95
Cluster 3	NUDT5	1.37874e-99	0.286109	0.9	0.263	4.61754e-95
Cluster 3	UROD	2.37154e-99	0.305512	0.925	0.286	7.94254e-95
Cluster 3	SRP19	4.8618e-99	0.372753	0.967	0.339	1.62827e-94
Cluster 3	ITPA	4.99504e-99	0.338781	0.954	0.317	1.67289e-94
Cluster 3	MRPS24	5.132e-99	0.354742	0.921	0.269	1.71876e-94
Cluster 3	NDUFA12	7.58456e-99	0.683605	0.983	0.481	2.54014e-94
Cluster 3	MRPL19	1.52608e-98	0.317862	0.896	0.273	5.11099e-94
Cluster 3	COX5A	1.83332e-98	0.867548	0.996	0.623	6.13996e-94
Cluster 3	COPS6	2.56717e-98	0.298776	0.946	0.304	8.5977e-94
Cluster 3	AIMP1	4.37797e-98	0.370369	0.892	0.284	1.46623e-93
Cluster 3	SNRPB	6.64352e-98	0.398848	0.983	0.341	2.22498e-93
Cluster 3	PRDX3	9.89781e-98	0.620867	0.992	0.454	3.31488e-93
Cluster 3	SSR4	1.00399e-97	0.860561	1	0.657	3.36248e-93
Cluster 3	MRPL37	1.00633e-97	0.284025	0.892	0.263	3.3703e-93
Cluster 3	PSMC4	1.1015e-97	0.356039	0.946	0.312	3.68904e-93
Cluster 3	FABP5	1.34471e-97	0.580147	0.929	0.309	4.50356e-93
Cluster 3	CCT8	1.45486e-97	0.425105	0.95	0.358	4.87246e-93
Cluster 3	TUBB3	1.54451e-97	0.339628	0.675	0.157	5.17273e-93
Cluster 3	EIF6	2.03678e-97	0.669547	0.988	0.536	6.8214e-93
Cluster 3	MRPL51	2.70789e-97	0.579779	1	0.462	9.06899e-93
Cluster 3	ECHS1	4.95975e-97	0.509994	0.975	0.402	1.66107e-92
Cluster 3	MRPL17	8.30845e-97	0.426926	0.946	0.33	2.78258e-92
Cluster 3	MGST3	9.50457e-97	0.990383	1	0.658	3.18318e-92
Cluster 3	MDH2	1.42823e-96	0.629826	1	0.516	4.78328e-92
Cluster 3	ATP6V0B	2.23453e-96	0.769674	1	0.629	7.48367e-92
Cluster 3	MTCH2	6.25808e-96	0.471415	0.983	0.394	2.09589e-91
Cluster 3	KRT7	6.46948e-96	0.942239	1	0.952	2.16669e-91
Cluster 3	TBCB	7.71161e-96	0.38286	0.942	0.328	2.58269e-91
Cluster 3	MRPL4	8.10455e-96	0.306329	0.925	0.286	2.71429e-91
Cluster 3	CISD1	1.77142e-95	0.333893	0.887	0.279	5.93266e-91
Cluster 3	PI3	4.56039e-95	0.754012	0.746	0.207	1.52732e-90
Cluster 3	NDUFS7	4.84986e-95	0.569949	0.992	0.456	1.62427e-90
Cluster 3	PSMB7	6.73641e-95	0.336497	0.929	0.315	2.25609e-90
Cluster 3	ORMDL2	8.09976e-95	0.445378	0.963	0.357	2.71269e-90
Cluster 3	LGALS3	9.21914e-95	0.98644	1	0.744	3.08758e-90
Cluster 3	PPA2	1.1888e-94	0.257678	0.867	0.259	3.98143e-90
Cluster 3	MRPL27	1.27544e-94	0.506615	1	0.412	4.27159e-90
Cluster 3	DNPH1	1.68232e-94	0.633696	1	0.443	5.63425e-90
Cluster 3	ANXA3	1.89515e-94	0.807891	1	0.608	6.34706e-90
Cluster 3	NHP2	2.42945e-94	0.54364	0.996	0.36	8.13646e-90
Cluster 3	CLIC1	3.70994e-94	0.757786	1	0.788	1.2425e-89
Cluster 3	PDCD5	4.12905e-94	0.536813	0.988	0.388	1.38286e-89
Cluster 3	NDUFB10	6.52931e-94	0.606617	1	0.465	2.18673e-89
Cluster 3	ECH1	7.59681e-94	0.384114	0.946	0.327	2.54425e-89
Cluster 3	NAXE	6.44788e-93	0.504931	0.979	0.401	2.15946e-88
Cluster 3	MGST2	1.83637e-92	0.613124	0.988	0.449	6.1502e-88
Cluster 3	PPIA	5.65224e-92	0.771867	1	0.811	1.89299e-87
Cluster 3	SNRPD1	6.60066e-92	0.467929	0.967	0.37	2.21063e-87
Cluster 3	SLIRP	8.23858e-92	0.617549	0.992	0.447	2.75918e-87
Cluster 3	NSDHL	1.34526e-91	0.293484	0.858	0.26	4.50541e-87
Cluster 3	UFD1	1.37518e-91	0.337224	0.875	0.288	4.6056e-87
Cluster 3	PPP1R7	1.54964e-91	0.258987	0.958	0.312	5.1899e-87
Cluster 3	MYL12B	2.27494e-91	0.913225	1	0.833	7.619e-87
Cluster 3	TUFM	4.4662e-91	0.594562	0.996	0.504	1.49578e-86
Cluster 3	SPCS1	7.73485e-91	0.71163	1	0.642	2.59048e-86
Cluster 3	RPL26L1	1.12814e-90	0.347809	0.95	0.316	3.77825e-86
Cluster 3	ZNF593	1.52528e-90	0.393979	0.942	0.323	5.10831e-86
Cluster 3	MRPS15	2.41341e-90	0.38575	0.979	0.349	8.08274e-86
Cluster 3	NUDC	2.73561e-90	0.506229	1	0.456	9.16183e-86
Cluster 3	SULT2B1	5.09749e-90	0.2516	0.65	0.155	1.7072e-85
Cluster 3	COX6A1	8.29786e-90	0.756624	1	0.73	2.77904e-85
Cluster 3	SOD1	8.78619e-90	0.751107	1	0.611	2.94258e-85
Cluster 3	AK2	1.79797e-89	0.382641	0.988	0.376	6.02158e-85
Cluster 3	PSME1	3.02332e-89	0.50279	0.963	0.37	1.01254e-84
Cluster 3	ATP5F1A	6.0067e-89	0.561963	0.996	0.525	2.0117e-84
Cluster 3	IDH3G	7.26243e-89	0.288523	0.929	0.315	2.43226e-84
Cluster 3	NDUFS2	8.43935e-89	0.423262	0.983	0.434	2.82642e-84
Cluster 3	SDF2L1	8.74266e-89	0.494168	0.979	0.359	2.92801e-84
Cluster 3	EIF3M	3.98579e-88	0.394846	0.946	0.367	1.33488e-83
Cluster 3	REEP5	4.62609e-88	0.601993	0.996	0.539	1.54932e-83
Cluster 3	UQCRFS1	1.27213e-87	0.560758	0.996	0.516	4.26048e-83
Cluster 3	HSPA8	1.73486e-87	0.734203	1	0.698	5.81021e-83
Cluster 3	TRAPPC4	1.93502e-87	0.474283	0.988	0.428	6.48058e-83
Cluster 3	NME2	2.04132e-87	0.924888	1	0.522	6.83659e-83
Cluster 3	TMEM179B	2.15e-87	0.530376	0.979	0.455	7.20056e-83
Cluster 3	HSP90AB1	2.52741e-87	0.762679	1	0.673	8.46455e-83
Cluster 3	PHB	3.38508e-87	0.461783	0.988	0.42	1.1337e-82
Cluster 3	NOSIP	4.70547e-87	0.269746	0.908	0.301	1.57591e-82
Cluster 3	POMP	4.79957e-87	0.693232	0.996	0.603	1.60742e-82
Cluster 3	PSMD7	1.39308e-86	0.352332	0.942	0.352	4.66556e-82
Cluster 3	NDUFB3	1.39805e-86	0.641514	0.992	0.538	4.6822e-82
Cluster 3	TRMT112	2.05746e-86	0.558902	0.992	0.473	6.89064e-82
Cluster 3	C19ORF70	2.86798e-86	0.576152	0.996	0.502	9.60514e-82
Cluster 3	TXN	3.09813e-86	0.853424	1	0.732	1.0376e-81
Cluster 3	HSP90AA1	4.46745e-86	0.748213	1	0.76	1.49619e-81
Cluster 3	DNAJC15	4.82389e-86	0.594052	0.983	0.483	1.61557e-81
Cluster 3	ADRM1	6.89383e-86	0.365576	0.925	0.347	2.30881e-81
Cluster 3	ATP5MF	7.08824e-86	0.746833	1	0.649	2.37392e-81
Cluster 3	SRM	1.36928e-85	0.251916	0.821	0.227	4.58587e-81
Cluster 3	EMP3	1.4773e-85	0.416047	0.629	0.152	4.94762e-81
Cluster 3	DNAJA1	1.98224e-85	0.346359	0.983	0.386	6.63872e-81
Cluster 3	DCTN3	2.15186e-85	0.435525	0.958	0.409	7.20681e-81
Cluster 3	RANBP1	2.40298e-85	0.312971	0.95	0.322	8.0478e-81
Cluster 3	DMAC1	3.04883e-85	0.28255	0.875	0.265	1.02108e-80
Cluster 3	METTL5	4.72543e-85	0.408399	0.95	0.363	1.58259e-80
Cluster 3	TIMM17A	5.73069e-85	0.435112	0.967	0.399	1.91927e-80
Cluster 3	RTRAF	1.28308e-84	0.503111	0.983	0.464	4.29715e-80
Cluster 3	TMEM147	1.33881e-84	0.474902	0.979	0.395	4.48381e-80
Cluster 3	MRPS12	1.41683e-84	0.430701	0.971	0.359	4.7451e-80
Cluster 3	MYL6	1.55755e-84	0.872118	1	0.892	5.21638e-80
Cluster 3	COA6	1.78489e-84	0.323738	0.925	0.329	5.97777e-80
Cluster 3	ATP5PO	3.2262e-84	0.294397	0.9	0.297	1.08049e-79
Cluster 3	MRPS26	6.24458e-84	0.289349	0.933	0.302	2.09137e-79
Cluster 3	STOML2	7.54154e-84	0.342559	0.925	0.318	2.52574e-79
Cluster 3	EIF3I	1.50151e-83	0.426881	0.988	0.417	5.0287e-79
Cluster 3	NDUFB11	1.8017e-83	0.700983	1	0.593	6.03406e-79
Cluster 3	ATP5PB	1.88786e-83	0.556358	1	0.579	6.32265e-79
Cluster 3	MRPL21	2.30844e-83	0.290466	0.9	0.301	7.73119e-79
Cluster 3	ARPC3	2.88919e-83	0.710329	1	0.717	9.67619e-79
Cluster 3	NDUFB2	4.50941e-83	0.674161	1	0.644	1.51025e-78
Cluster 3	UBB	1.40784e-82	0.680296	1	0.684	4.715e-78
Cluster 3	SRP14	1.46564e-82	0.686381	1	0.739	4.90858e-78
Cluster 3	SAP18	3.22314e-82	0.585479	0.988	0.56	1.07946e-77
Cluster 3	MRPS33	4.0756e-82	0.36551	0.946	0.339	1.36496e-77
Cluster 3	PSMD4	4.9099e-82	0.29491	0.954	0.366	1.64437e-77
Cluster 3	NPM1	6.22675e-82	0.737126	1	0.633	2.0854e-77
Cluster 3	PA2G4	1.54164e-81	0.452876	0.983	0.403	5.16309e-77
Cluster 3	PEBP1	2.09612e-81	0.625831	0.996	0.543	7.02013e-77
Cluster 3	CCDC124	2.83071e-81	0.357135	0.954	0.358	9.48034e-77
Cluster 3	THOC7	3.82183e-81	0.337812	0.908	0.329	1.27997e-76
Cluster 3	PFDN2	6.18272e-81	0.353261	0.954	0.353	2.07065e-76
Cluster 3	SKP1	1.09454e-80	0.70743	1	0.659	3.66573e-76
Cluster 3	NDUFB4	1.13037e-80	0.625344	0.992	0.588	3.78571e-76
Cluster 3	ALDH3A1	1.43192e-80	0.515339	0.85	0.275	4.79564e-76
Cluster 3	PFN1	1.87906e-80	0.778338	1	0.841	6.29317e-76
Cluster 3	NDUFS6	2.26264e-80	0.477051	0.996	0.439	7.5778e-76
Cluster 3	ANXA2	4.58563e-80	0.786864	1	0.964	1.53577e-75
Cluster 3	HSPD1	4.75139e-80	0.4918	0.983	0.433	1.59129e-75
Cluster 3	MICA	5.49476e-80	0.344848	0.95	0.376	1.84025e-75
Cluster 3	DDRGK1	9.62452e-80	0.394272	0.996	0.436	3.22335e-75
Cluster 3	MANF	1.4186e-79	0.351774	0.942	0.328	4.75103e-75
Cluster 3	NDUFA6	1.7698e-79	0.600365	0.996	0.562	5.92724e-75
Cluster 3	TEX264	2.15813e-79	0.307426	0.925	0.33	7.22778e-75
Cluster 3	CCK	2.7226e-79	1.10225	0.996	0.658	9.11825e-75
[truncated: 14,299 more rows]
