# Supplementary material for: Hepatitis C virus infects and perturbs liver stem cells
Source: mBio. 2023 Nov 8;14(6):e01318-23. doi: 10.1128/mbio.01318-23 (PMC10746249; doi:10.1128/mbio.01318-23)
Supplement: Data S3 — Network propagation analysis results. [file mbio.01318-23-s0003.xlsx]

## Sheet: Network_Propagation_Results
Genes	PPI_Pvalue	ssRNA_Pvalue	PropagationValue_PPI	PropagationValue_ssRNA
A1BG	0.14325	0.7777	0.00487928	0.00369228
ABCC6	0.029	0.0366	0.00291786	0.00232852
ACE2	0.97435	0.4966	0.00119094	0.00143956
ADAM10	0.1639	0.6119	0.00595998	0.0039309
ADAM17	0.9639	0.31235	0.00268491	0.0035508
ADAM9	0.97715	0.31555	0.00162625	0.00206767
AGO1	0.0073	0.0107	0.0170983	0.0188526
AKT1	0.6936	0.9412	0.0381892	0.036319
ANXA7	0.2247	0.12875	0.00815903	0.00933277
CDKN1A	0.42765	0.4857	0.0238049	0.0236689
CRISP3	0.60075	0.86675	0.000130826	0.000120614
CRK	0.425	0.80335	0.0218988	0.0192422
CSE1L	0.02385	0.28315	0.0116883	0.00734388
CUL4B	0.11265	0.0926	0.0281542	0.0297987
DDX3X	0.0312	0.0109	0.023383	0.0286759
DEAF1	0.87425	0.9673	0.00119402	0.00117921
E2F1	0.43135	0.80275	0.0588207	0.0527067
E2F2	0.1303	0.9633	0.00540041	0.00334425
E2F3	0.86115	0.72935	0.00922033	0.00985305
EIF3E	0.07305	0.01095	0.0141525	0.0235802
ELAVL1	0.4945	0.9186	0.095451	0.0798962
FDXR	0.3899	0.07625	0.00155321	0.00388281
GABRA2	0.9969	1	0.000840058	0.00082684
GDPD1	0.7585	0.69925	0.00185671	0.00193664
GLIPR1	0.76915	0.67855	0.00075447	0.000780248
GRB2	0.7154	0.19685	0.0492161	0.0611454
GRB7	0.9994	0.28085	0.00318203	0.00435909
HNF4A	0.61725	0.7753	0.149308	0.144168
HNRNPC	0.0655	0.2007	0.0267519	0.0218309
HUWE1	0.0005	0.0123	0.17447	0.0289008
IQGAP1	0.1444	0.05255	0.0209021	0.0227168
KCMF1	0.04925	0.14455	0.0080696	0.00485231
KPNB1	0.09685	0.0148	0.0190492	0.0228807
LIG3	0.53865	0.6165	0.00735599	0.00730822
MYD88	0.8985	0.98475	0.00882295	0.00858238
NEIL1	0.7617	0.2181	0.00172006	0.00226601
NTHL1	0.7262	0.2239	0.00101996	0.00122368
ONECUT1	0.8073	0.99135	0.0197737	0.0175147
PFN2	0.1255	0.45335	0.0056329	0.00409398
PIAS1	0.1127	0.7567	0.0116472	0.00919185
PIK3CA	0.72495	0.49625	0.0418922	0.0466102
PIK3R1	0.7485	0.87605	0.0292459	0.0287482
PNKP	0.13035	0.96425	0.00707478	0.00446252
POLB	0.4118	0.33665	0.00281793	0.00305701
PPP2R1A	0.0943	0.0124	0.0349399	0.0478548
PRDX4	0.12355	0.097	0.00627095	0.00649122
PSMD11	0.0577	0.07265	0.0170433	0.0161921
PSME4	0.02825	0.25195	0.00995007	0.00723741
PTPN11	0.9771	0.97565	0.0193994	0.0202017
RAD51	0.88085	0.6462	0.0106014	0.0118661
RNF123	0.85595	0.19665	0.0302724	0.0779661
SETD7	0.92185	0.6255	0.00308161	0.00332755
SHMT2	0.2815	0.4827	0.0238237	0.0208807
SMN1	0.0421	0.07235	0.0410629	0.0368819
SMN2	0.042	0.0746	0.0410629	0.0368819
SNCA	0.5882	0.19205	0.0152635	0.0180783
SOS1	0.5682	0.94915	0.0173357	0.0156322
SPAG9	0.76565	0.99895	0.00516878	0.00476846
SSB	0.0009	0.07065	0.159556	0.0104786
TK1	0.53535	0.5513	0.00935848	0.00969043
TNPO1	0.0005	0.02305	0.158213	0.0115354
TRAF6	0.26415	0.3505	0.0337336	0.0326791
UBAC1	0.3233	0.03595	0.00533771	0.0128065
UBR4	0.16755	0.42505	0.00865419	0.00715053
UBXN1	0.0456	0.19485	0.0108797	0.00878114
WDR62	0.4458	0.8206	0.00240143	0.00221286
ZBTB40	0.9602	1	0.000720827	0.000676254
A1CF	0.9974	0.9908	0.00176396	0.00187443
ABCA9	0.25185	0.2738	0.000650312	0.000671092
APOBEC1	0.7929	0.82835	0.000694391	0.000704028
APOBEC2	0.99995	1	0.000293673	0.000300707
APOBEC3A	0.29	0.5685	0.000244082	0.000215302
APOBEC3B	0.40305	0.4364	0.000802192	0.00080327
APOBEC3C	0.3782	0.31695	0.00170398	0.00180646
APOBEC3H	0.92055	0.9511	6.0886e-05	6.19213e-05
APOBEC4	0.9988	0.12885	0.000335297	0.00052516
C19orf54	0.9697	0.9998	0.00213666	0.00201538
C9orf24	1	1	0.00165568	0.0016501
CASP1	0.2814	0.3906	0.00660547	0.00619903
CAVIN2	0.99925	1	0.00129475	0.00124983
CCL2	0.62505	0.49545	0.0134607	0.0142857
CELF2	0.02095	1	0.00242754	0.000757858
CYSRT1	0.89405	0.98645	0.0192623	0.01767
DOK3	0.99985	0.99875	0.00176467	0.00187672
DSCR10	0.98925	0.10595	0.000999113	0.0030234
ECM1	0.8099	0.29915	0.00230431	0.00314683
EIF4G1	0.0588	0.0126	0.0156107	0.031594
FHL2	0.89695	0.99295	0.00898137	0.00866922
FHL3	0.2582	0.8825	0.0123294	0.00799544
HNF1A	0.8718	0.99995	0.0581785	0.0473895
HNRNPAB	0.02765	0.05805	0.0105681	0.00905373
HSPB2	0.30415	0.09655	0.00650059	0.0103953
IL1B	0.92985	0.08735	0.021344	0.0296854
KHSRP	0.02525	0.05675	0.0117466	0.00924987
KLHDC7B	0.9277	0.9958	0.000625684	0.000592982
KRT31	0.415	0.9453	0.0178796	0.0133451
KRT34	0.9788	0.9452	0.00831967	0.00918458
LINC01600	0.93905	0.9954	0.00229558	0.00218086
METTL27	0.99105	0.9905	0.000859003	0.000899471
OIP5	0.2531	0.97755	0.0113802	0.00782296
PLEKHG4	0.85015	0.48075	0.00253652	0.00321446
POGZ	0.9955	0.6087	0.00551923	0.00679332
PSMG2	0.2004	0.8804	0.00235961	0.00173373
PSMG3	0.2321	0.4812	0.0022416	0.00182759
PYCARD	0.9551	0.9926	0.00293165	0.00290938
REL	0.38785	0.4397	0.0322748	0.0318308
RIMBP3	0.9249	0.9993	0.0010909	0.00101046
SYNCRIP	0.41785	0.0381	0.0195741	0.0271051
TGFB1	0.99965	0.9393	0.100485	0.133377
TNPO2	0.12705	0.9822	0.00700371	0.00389014
TNRC6A	0.0627	0.19805	0.00984925	0.00832722
TRAF1	0.8569	0.9915	0.0113253	0.0104624
A2M	0.23995	0.77695	0.0113997	0.0086377
ACTB	0.70495	0.00145	0.0414191	0.144602
ADAM19	0.8173	0.99995	0.00052202	0.000464605
ADAMTS12	0.9416	1	0.000806641	0.000718294
ADAMTS1	0.76435	0.4323	0.00124258	0.00169559
ADAMTS7	0.98395	0.99965	0.000198811	0.000191314
AGO2	0.07215	0.02175	0.0185376	0.023657
ALPP	0.2673	0.8423	0.0129918	0.0107863
AMBP	0.0079	0.96955	0.152585	0.00298333
ANXA6	0.1659	0.0293	0.00985456	0.0127358
AP1M2	0.158	0.33075	0.00610693	0.00520432
APBB1	0.0092	0.6783	0.131825	0.0104514
APOA1	0.455	0.32455	0.0134571	0.0147615
APOD	0.2546	0.95095	0.00750745	0.00522581
APOE	0.00335	0.0582	0.161219	0.0154708
APP	0.6843	0.79195	0.128121	0.12662
ARL8B	0.0015	0.4311	0.154174	0.00338695
ASAH1	0.09405	0.8278	0.0103481	0.00610004
ATF7IP	0.9687	0.2221	0.00410065	0.00640056
ATP1A1	0.7041	0.5637	0.0202408	0.0218553
ATP5F1A	0.0224	0.0228	0.0222492	0.0351295
ATP5F1B	0.07605	0.02755	0.0186402	0.0252878
ATP6V0D1	0.1903	0.04895	0.0122802	0.0146137
ATP6V1A	0.06255	0.0868	0.0179804	0.0166096
ATP6V1B2	0.2135	0.271	0.010089	0.00960554
AZU1	0.0561	0.27615	0.00356198	0.00186046
B2M	0.77565	0.00905	0.0110223	0.104466
C11orf58	0.218	0.19585	0.0022365	0.00245315
CAPN6	0.06655	0.31975	0.00449449	0.00314904
CASP3	0.71525	0.29895	0.0231808	0.0262662
CASP9	0.92575	0.1267	0.00741414	0.0110846
CDC37	0.40935	0.87615	0.0261033	0.0223912
CDC42	0.22655	0.41405	0.0314362	0.0282588
CDK11A	0.2307	0.1735	0.0057908	0.00630622
CDK2AP2	0.98125	0.3395	0.00110378	0.00137738
CDK7	0.61515	0.0967	0.0146666	0.0184034
CELA1	0.658	0.8141	0.00102431	0.00100203
CFTR	0.06745	0.14595	0.0554952	0.0475404
CKMT1A	0.1074	0.0654	0.00571414	0.00647819
CKMT1B	0.1063	0.0638	0.00571414	0.00647819
CPB2	0.95985	0.99165	0.000340037	0.000338695
CRTAC1	0.9554	0.9999	0.00110412	0.0010309
CTSB	0.08015	0.02735	0.00683089	0.00969666
CTSE	0.2081	0.8639	0.00103482	0.000747551
CTSG	0.01005	0.13165	0.00819758	0.00401899
CYP11A1	0.1097	0.0519	0.00655729	0.00736933
CYP19A1	0.0573	0.3128	0.018563	0.015223
CYP2C18	0.2956	0.5061	0.00250897	0.00218613
CYP2C8	0.41575	0.37785	0.00339729	0.00363096
DDOST	0.00765	0.011	0.0191349	0.0339764
DLST	0	0.07625	0.18166	0.022043
DNAJB1	0.11075	0.3613	0.00949253	0.00773924
ECSIT	0.04865	0.0108	0.0114916	0.0176303
EGFL7	0.86515	0.99415	0.00153929	0.00144028
EGLN2	0.68515	0.82815	0.00194955	0.00192433
ELAVL3	0.9908	0.9994	0.00135585	0.00134227
ENO2	0.1643	0.0832	0.00565137	0.00643788
EOGT	0.8364	0.54345	0.000895868	0.00102313
EVI5L	0.287	0.98165	0.00131602	0.00100603
EXOSC1	0.2383	0.06535	0.00612919	0.00768129
FARSA	0.173	0.4183	0.00525999	0.00465049
FBXL12	0.09385	0.26945	0.00488117	0.00403663
FBXO6	0.03605	0.2217	0.0412927	0.0290233
FBXW4	0.06705	0.80155	0.00616683	0.00437043
FIS1	0.19485	0.54435	0.00281473	0.0021926
FKBP14	0.8236	0.96625	0.00173314	0.00168092
GALNT12	0.7533	0.55105	0.00237018	0.00298905
GAPDH	0.1948	0.00075	0.0402427	0.138596
GBA	0.0342	0.8255	0.0104214	0.00497429
GCDH	0.06735	0.09435	0.0042847	0.00380906
GEM	0.51675	0.99105	0.00629143	0.00525126
GLB1	0.1844	0.9402	0.0101304	0.00582517
GUSB	0.0902	0.8263	0.00624938	0.00321787
H2AFX	0.13405	0.1265	0.0287872	0.0285034
HAPLN3	0.9527	1	0.000594274	0.000537416
HIPK1	0.3857	0.9854	0.00188417	0.00163046
HMOX2	0.01915	0.1462	0.0119286	0.00673112
HSPA5	0.13255	0.51675	0.0475221	0.0362676
HSPD1	0.08155	0.15645	0.0478863	0.0418446
IFIT3	0.15115	0.27655	0.00344881	0.00298081
IFIT5	0.11525	0.4136	0.00156461	0.00118159
IFNG	0.89285	0.59425	0.0148437	0.0166498
IGSF8	0.0757	0.0117	0.0108044	0.0178831
IL10	0.97325	0.86925	0.0182911	0.0201908
IL4	1	0.55445	0.00798418	0.0104493
ING1	0.2815	0.98625	0.00304286	0.00251324
INS	0.9533	0.6374	0.13817	0.17678
KLK13	0.93975	1	0.000815926	0.000695659
KLK2	0.5864	0.1356	0.00294151	0.00391421
KLK3	0.75275	0.08685	0.0109246	0.0148665
KLK5	0.95435	0.4504	0.00171092	0.00222395
KLKB1	0.5934	0.877	0.00162445	0.00153202
A2ML1	0.1213	0.2443	0.00169244	0.00123368
ACAD9	0.0177	0.0119	0.0145358	0.0171288
CCNYL1	0.084	0.82545	0.00341151	0.00149566
CDK15	0.09795	0.8853	0.00961988	0.00358211
DUSP21	0.092	0.83195	0.00875516	0.00541051
ECH1	0.0239	0.11215	0.0234923	0.0141399
FCRL5	0.02045	0.7146	0.0040509	0.000310374
FOXD4	0.146	0.1804	0.00240293	0.00233198
FOXH1	0.1125	0.1712	0.00814725	0.006916
FRMD1	0.19355	0.52095	0.00338255	0.00190973
FTH1	0.15695	0.0066	0.00953248	0.0999895
GMCL1	0.56395	0.4823	0.00536971	0.00649272
GPATCH2L	0.966	0.9971	0.00196516	0.00190763
L2HGDH	0.05725	0.3318	0.00680129	0.00438368
NFKB1	0.1753	0.07305	0.0309629	0.0358998
NPPA	0.13135	0.74105	0.0069063	0.00405519
PDE4DIP	0.07655	0.74295	0.0114774	0.00630823
PI4KA	0.2824	0.6204	0.00622946	0.00512233
RASSF9	0.02245	0.0808	0.00524259	0.00299568
SLC39A11	0.82625	0.99945	0.001461	0.00130994
TBC1D22B	0.1209	0.573	0.0104373	0.00613817
THRA	0.9967	0.8562	0.00591096	0.00650241
TOX4	0.0831	0.25515	0.00440424	0.00262723
UGT1A10	0.279	0.78805	0.00666003	0.00485349
ZFAND4	0.0162	0.673	0.00213464	0.000195948
ZSCAN12	0.88265	0.8115	0.00223085	0.00241333
LCAT	0.11065	0.64845	0.00387174	0.00205501
LEP	0.68525	0.9127	0.0130686	0.0123504
LONP1	0.19435	0.3432	0.00375867	0.00325688
LOXL1	0.9938	0.9926	0.00138295	0.00142448
LRP1	0.5147	0.01065	0.00786715	0.100472
LYZ	0.07235	0.19165	0.00447803	0.00344244
MAOA	0.2829	0.6103	0.0094114	0.00809779
MAPK6	0.10625	0.3343	0.0281729	0.0219603
MAPT	0.0853	0.0343	0.0338521	0.041765
MAST1	0.2708	0.3819	0.00257521	0.00248599
MED4	0.11985	0.3943	0.0215419	0.0178738
METRNL	0.94875	0.64795	0.000197759	0.000230157
METRN	0.97755	0.94095	0.000253496	0.000270175
MLST8	0.68205	0.9782	0.00344849	0.00323346
MMP10	0.1976	0.9602	0.00127263	0.000862126
MMP11	0.9926	0.9998	0.000524729	0.000517696
MMP12	0.72215	0.14625	0.000805103	0.00124268
MMP13	0.9302	0.1976	0.00175185	0.00261101
MMP19	0.9962	0.4022	0.000447958	0.000597523
MMP1	0.80035	0.9179	0.00508906	0.00502394
MMP20	0.97105	0.30375	0.000284668	0.000383297
MMP2	0.999	0.35885	0.0105993	0.0141382
MMP3	0.5296	0.74095	0.00476189	0.00456352
MMP7	0.74	0.85175	0.00389239	0.00385736
MMP8	0.30135	0.27475	0.000499152	0.00051893
MMP9	0.98655	0.3487	0.0102998	0.0133392
MPO	0.09935	0.07215	0.00615554	0.00627285
MYOC	0.5934	0.14545	0.00163976	0.00279286
NCDN	0.185	0.6994	0.0054975	0.0045726
NGF	0.68395	1	0.00515862	0.00441791
NOS3	0.76265	0.9862	0.0119978	0.0110013
NUDT21	0.04015	0.0381	0.0162871	0.0161202
OGA	0.0827	0.0589	0.0775062	0.0773044
PAEP	0.4588	0.63235	0.00371313	0.00358025
PARP1	0.37435	0.2622	0.0336994	0.034736
PAXIP1	0.19425	0.3277	0.0152836	0.0140274
PDF	0.2138	0.66435	0.00183687	0.00133031
PDGFA	0.96155	0.99915	0.0102769	0.0098483
PDGFB	0.7916	0.9009	0.0180355	0.0178352
POGLUT1	0.56685	0.99685	0.00338292	0.00242432
PRADC1	0.98705	0.9978	0.000532817	0.000533477
PRAM1	0.18985	0.39925	0.00157973	0.00137149
PRDX2	0.4839	0.1845	0.00814546	0.00978505
PRTN3	0.04765	0.32855	0.00389152	0.00217236
PTK2	0.9738	0.22165	0.0333204	0.0415314
PTX3	0.7752	0.9997	0.000848458	0.000750159
PZP	0.7978	0.27205	0.000407422	0.000489452
RAB3A	0.7147	0.99885	0.00863131	0.00718042
RAC1	0.37055	0.81005	0.0310515	0.0266553
RAC2	0.4244	1	0.0152385	0.0099433
RAC3	0.63725	0.9992	0.0053023	0.0041543
RAD23A	0.30875	0.33075	0.0104202	0.0103303
RAP1B	0.38535	0.97765	0.00941019	0.00755864
RETN	0.6279	0.99715	0.000592674	0.000528778
RHEB	0.25875	0.5065	0.00367087	0.00307467
RHOA	0.19425	0.97985	0.0296123	0.0200305
RHOBTB1	0.9798	1	0.00515935	0.00489021
RHOBTB2	0.60635	1	0.00513301	0.00387337
RHOB	0.92005	0.9826	0.00581631	0.00574416
RHOC	0.58905	0.8785	0.0074687	0.00615721
RHOD	0.8254	0.75885	0.00449985	0.00526373
RHOF	0.82505	0.99985	0.00379028	0.00342344
RHOG	0.7706	1	0.0116266	0.00939333
RHOH	0.52715	1	0.00575792	0.0036625
RHOJ	0.95775	0.99995	0.00519154	0.00486916
RHOQ	0.6813	0.99145	0.00666187	0.00571076
RHOT1	0.6956	0.96215	0.00453411	0.00410145
RHOT2	0.4703	0.78015	0.00775447	0.00606656
RHOU	0.81455	0.95295	0.00865357	0.00810593
RHOV	0.8798	1	0.00371414	0.00331184
RNF32	0.23825	0.33775	0.00176694	0.00165786
RPP14	0.04655	0.01125	0.00542486	0.00948638
SCARB2	0.02785	0.0754	0.0162461	0.011823
SERPINA1	0.4656	0.4171	0.00619438	0.00651665
SHBG	0.57605	0.6022	0.00583722	0.00595245
SLC25A5	0.0214	0.01045	0.0235902	0.0333902
SLC25A6	0.0657	0.06145	0.0140592	0.0138389
SPACA3	0.5608	0.95565	0.000222961	0.000189722
STAMBPL1	0.6964	0.7792	0.00193587	0.00193535
STAT3	0.8099	0.6846	0.0320012	0.0343651
STS	0.3148	0.6607	0.00773449	0.00620987
SWSAP1	0.55265	0.96075	0.000508336	0.000458607
TGFBI	0.91705	0.12025	0.00115552	0.00174998
TGIF1	0.71835	0.79825	0.012283	0.0123969
TGM2	0.20495	0.04535	0.00759978	0.00974624
TNFRSF14	0.1061	0.21415	0.00438928	0.00348595
TNF	0.2318	0.10225	0.059524	0.0633675
TP63	0.71155	0.28695	0.0100296	0.0121214
TPP1	0.09075	0.33425	0.00535403	0.00408892
TRAPPC5	0.12515	0.4528	0.00533737	0.00334662
TSC22D1	0.09975	0.05225	0.0140672	0.0154713
TSHB	1	0.9512	0.00307441	0.00364006
TSHR	0.9962	0.40635	0.00306307	0.00387731
TTR	0.4391	0.30705	0.00991348	0.0106548
TUBA1B	0.20635	0.13375	0.010751	0.0114007
TYRO3	0.8198	0.9924	0.00512843	0.00479649
UBR7	0.2864	0.47935	0.00255586	0.00236804
UFD1	0.37915	0.3004	0.00468369	0.00521425
UMPS	0.22705	0.2669	0.00307536	0.00299565
VDAC1	0.0003	0.02075	0.182376	0.0392466
A4GALT	0.75665	0.9869	0.00316157	0.00270785
ABHD14A	0.24605	0.99235	0.00127405	0.000887809
ABHD17B	0.35785	0.7718	0.00132429	0.00116351
ABO	0.75135	0.9777	0.00311777	0.0026659
AK3	0.55595	0.02375	0.00804702	0.0131356
ALG13	0.74375	0.9909	0.0037115	0.00316955
ALG14	0.72565	0.9831	0.00251686	0.00212635
ALG5	0.54935	0.9965	0.00583478	0.00377113
B3GALNT1	0.8756	0.50455	0.0039696	0.00572361
B3GALT1	0.6977	0.97135	0.00218373	0.00180969
B3GALT2	0.21805	0.99935	0.00607653	0.00311173
B3GALT4	0.75925	0.95525	0.00301908	0.00271966
B3GALT5	0.76435	0.92565	0.00304212	0.00284931
B3GALT6	0.57585	0.7173	0.00359624	0.00348056
B3GLCT	0.9708	1	0.00313388	0.0028281
B3GNT3	0.7835	0.84555	0.00395759	0.00427087
B3GNT5	0.83065	0.81495	0.00343017	0.0040472
B3GNT6	0.77475	0.7776	0.0029107	0.00343607
B4GALNT1	0.79085	0.9894	0.00319938	0.00279883
B4GALT1	0.6586	0.9886	0.00660472	0.00480228
B4GALT2	0.82885	0.9946	0.00373078	0.00326498
B4GALT3	0.82	0.975	0.00433886	0.00396978
B4GALT4	0.8279	0.97735	0.00318547	0.0029178
B4GALT5	0.87565	0.7649	0.00327122	0.0040742
B4GALT6	0.7757	0.8056	0.00345331	0.00389921
B4GALT7	0.6208	0.78565	0.00425284	0.00404226
C1GALT1	0.75695	0.7931	0.00390379	0.00448008
CANX	0.0337	0.2941	0.0450631	0.0304322
CHPF2	0.06665	0.97275	0.00851254	0.00272507
CHSY1	0.0714	0.9913	0.00891839	0.00305616
CMPK1	0.7852	0.59095	0.00611137	0.00712235
CSGALNACT2	0.02765	0.99565	0.0157921	0.00462483
DPM2	0.55575	0.98895	0.00437107	0.00298041
ENTPD3	0.35785	0.35205	0.0163013	0.0162664
ENTPD4	0.65345	0.80325	0.00301425	0.0028924
ENTPD5	0.81905	0.8673	0.00376418	0.00387715
EXT1	0.75455	0.8535	0.00476134	0.004754
EXTL1	0.77595	0.98705	0.00321668	0.002771
EXTL3	0.74335	0.9944	0.00414781	0.00347308
FCGRT	0.2564	0.6758	0.00334898	0.002325
GALC	0.63965	0.99675	0.00415489	0.00309014
GALNT4	0.7905	0.81195	0.00370321	0.00419712
GALT	0.79955	0.9894	0.00182848	0.00162525
GBGT1	0.70855	0.97725	0.00240561	0.00201996
GCNT1	0.79695	0.73675	0.00432756	0.00538984
GCNT3	0.78535	0.8279	0.00383508	0.00421058
GCNT4	0.7552	0.7949	0.0033006	0.00374206
GLA	0.2022	0.96375	0.0042115	0.00265967
GXYLT1	0.6638	0.98785	0.00200851	0.00158787
HEXA	0.50835	0.99975	0.00260386	0.00208642
ICK	0.05695	0.9962	0.00465465	0.00181943
LFNG	0.64195	0.99865	0.00233315	0.00173197
MGAT1	0.6222	0.99095	0.00388243	0.00295769
MGAT2	0.69075	0.9856	0.00351954	0.00293415
MGAT3	0.75745	0.96655	0.00320394	0.00288436
MGAT4B	0.7352	0.98205	0.00370686	0.00320356
MGAT4C	0.48515	0.93525	0.00651561	0.00464522
MGAT5B	0.553	0.99985	0.00358583	0.0024288
MGAT5	0.78265	0.99025	0.0034962	0.00303064
NME1	0.8278	0.70425	0.0173506	0.0188009
NME2P1	0.93825	0.474	0.00454608	0.00711695
NME2	0.78745	0.5079	0.0189634	0.0213578
NME3	0.78995	0.75315	0.0147514	0.0155177
NME4	0.5817	0.04445	0.0179505	0.0246803
NME5	0.81175	0.8153	0.0128061	0.0133197
NME6	0.7985	0.70195	0.0136401	0.01481
NME7	0.8916	0.8711	0.0171757	0.0180835
OGT	0.6172	0.928	0.0125484	0.0112505
PFKP	0.68655	0.3912	0.012244	0.01394
PIGA	0.6081	0.9977	0.0050638	0.00354098
PIGC	0.54795	0.98345	0.00433591	0.00302157
PIGH	0.5516	0.98425	0.00445115	0.00314946
PIGP	0.56835	0.9944	0.00456843	0.00319428
PIGQ	0.54175	0.9871	0.00472851	0.00321343
PIGY	0.5094	0.98255	0.00375963	0.00241658
PLOD3	0.12755	0.7788	0.0130481	0.00819907
PNPT1	0.24795	0.6674	0.00605227	0.00443392
POMGNT1	0.77605	0.99895	0.00261087	0.00210272
PTGFRN	0.59915	0.4679	0.00120636	0.00128942
RRM1	0.46725	0.7644	0.0128688	0.0116285
RRM2	0.3808	0.5062	0.00959112	0.00917426
SI	0.32625	0.9989	0.00426953	0.00257675
ST3GAL5	0.43445	0.98315	0.00178615	0.00135006
UGCG	0.2524	0.9994	0.00773379	0.00414929
UGT1A1	0.7317	0.92565	0.00504523	0.00467792
UGT1A3	0.6582	0.90985	0.00396113	0.00351847
UGT1A4	0.7349	0.9655	0.00330611	0.00291656
UGT1A5	0.6924	0.9724	0.00251804	0.00211289
UGT1A6	0.7633	0.97655	0.00329326	0.00294391
UGT1A7	0.6504	0.9111	0.00391949	0.00346185
UGT1A8	0.67215	0.9731	0.0040748	0.00342439
UGT1A9	0.70445	0.7284	0.00476726	0.00498914
UGT2A1	0.6768	0.8773	0.00287356	0.00265851
UGT2A2	0.6768	0.8773	0.00287356	0.00265851
UGT2A3	0.71625	0.9824	0.00268235	0.00226933
UGT2B10	0.74085	0.97235	0.00297412	0.00261355
UGT2B11	0.7549	0.983	0.00308183	0.00267912
UGT2B15	0.7561	0.90625	0.00332626	0.00318894
UGT2B17	0.71545	0.88985	0.00286777	0.00270266
UGT2B28	0.71955	0.98275	0.0026798	0.00226694
UGT2B4	0.70215	0.9745	0.00266548	0.0022566
UGT2B7	0.65875	0.6996	0.00382961	0.00399165
UGT8	0.70965	0.99725	0.00434434	0.00342314
A4GNT	0.0195	0.4784	0.00941137	0.00195991
ARF5	0.17425	0.4612	0.00554432	0.00454737
BLK	0.4588	0.056	0.0106322	0.014832
COMMD3	0.69405	0.511	0.00707141	0.00819109
FAM3C	0.25365	0.99965	0.00418435	0.00223828
FANK1	0.22295	0.9804	0.000494098	0.000368049
GLB1L2	0.10775	0.99915	0.00244877	0.000769043
GP1BB	0.2852	0.93605	0.00218398	0.00163797
HOXD13	0.5383	1	0.00214402	0.00170892
IMPA2	0.44835	0.30845	0.00306326	0.0035801
JMJD8	0.0549	0.8651	0.00155619	0.000467962
LMF2	0.00385	0.9534	0.151453	0.0010886
MUC12	0.72465	0.5092	0.00131898	0.002116
MUC13	0.69095	0.5903	0.0017524	0.00218296
MUC15	0.8925	0.5848	0.00155667	0.00218292
MUC16	0.75475	0.5486	0.00179542	0.00244971
MUC17	0.75025	0.5601	0.00125097	0.00176194
MUC19	0.786	0.55735	0.00135485	0.00192228
MUC1	0.73485	0.98585	0.0074376	0.00644315
MUC20	0.7854	0.6338	0.00207204	0.00264242
MUC21	0.72835	0.557	0.00122729	0.00173514
MUC2	0.7175	0.56115	0.00136752	0.00187425
MUC3A	0.76305	0.5628	0.00132333	0.00183464
MUC3B	0.72835	0.557	0.00122729	0.00173514
MUC4	0.8114	0.57215	0.00150113	0.00202421
MUC5AC	0.9101	0.0101	0.00244029	0.096154
MUC5B	0.80695	0.6348	0.00172912	0.00229222
MUC6	0.7399	0.4937	0.00124991	0.00215203
MUC7	0.81085	0.695	0.00197382	0.0024845
MUCL1	0.78225	0.63625	0.00179096	0.00227472
PDXDC1	0.20705	0.9184	0.00264288	0.00185331
POMT1	0.3904	0.9987	0.00214969	0.00142926
POTEF	0.19925	0.66905	0.00435541	0.00261761
PRXL2A	0.0038	0.971	0.151082	0.000834913
RNF167	0.28425	0.71215	0.00111729	0.000975943
AAAS	0.0349	0.4814	0.0074169	0.00486925
AHCTF1	0.0626	0.23875	0.00704562	0.00586291
ALYREF	0.0071	0.0151	0.0243916	0.0184633
AURKB	0.1422	0.1511	0.0206776	0.020274
BANF1	0.0804	0.07535	0.00761017	0.00769289
BIRC5	0.33425	0.27075	0.00934198	0.00962184
BRCA1	0.4675	0.1502	0.0474709	0.0565304
CASC3	0.02075	0.01135	0.010365	0.0259323
CDCA8	0.2669	0.58385	0.00695486	0.00612199
CPSF1	0.03145	0.0748	0.012214	0.0106977
CPSF2	0.0284	0.0514	0.0110449	0.0100451
CPSF3	0.02875	0.02895	0.0112345	0.0109978
CPSF4	0.09035	0.1243	0.00901999	0.00848806
CTDNEP1	0.55235	0.99385	0.00219763	0.00191986
CUL7	0.0077	0.0118	0.0341859	0.0374178
DDX20	0.02	0.19135	0.0111831	0.00735626
EFNB2	0.82335	0.99985	0.00397765	0.00362202
EGFR	0.3243	0.5776	0.080664	0.0741547
EIF4A3	0.0483	0.0225	0.0288927	0.0427007
EIF4E	0.4702	0.0174	0.0102515	0.0169208
EZH2	0.16915	0.2525	0.0363115	0.0342797
FIP1L1	0.02645	0.03755	0.0109351	0.0101961
GCKR	0.25895	0.7887	0.00163664	0.00133827
GCK	0.13145	0.08335	0.008407	0.00931215
GEMIN2	0.0224	0.22095	0.00964012	0.00595898
GEMIN4	0.0007	0.40885	0.160217	0.00810572
GEMIN5	0.0104	0.0863	0.00926342	0.00685293
GEMIN6	0.0382	0.61645	0.00512126	0.00237317
GEMIN7	0.0015	0.205	0.153212	0.00316578
GEMIN8	0.0162	0.25275	0.00615587	0.00374635
GNAI3	0.98105	0.9956	0.0153177	0.0154623
HDAC4	0.6044	0.21045	0.017013	0.019307
HIKESHI	0.18685	0.79255	0.0029612	0.00221181
HMGA1	0.43815	0.9089	0.0209938	0.017103
HSCB	0.04765	0.118	0.0655386	0.042143
HSPA12A	0.38345	0.94765	0.00251024	0.00205958
HSPA12B	0.33285	0.98325	0.00192658	0.00152801
HSPA13	0.18065	0.7229	0.00236027	0.001721
HSPA14	0.39955	0.81705	0.00267027	0.00230026
HSPA1A	0.2224	0.3689	0.0348692	0.0330503
HSPA1B	0.2177	0.33255	0.034293	0.0327004
HSPA1L	0.11855	0.32975	0.013326	0.0105359
HSPA2	0.3212	0.7549	0.00806415	0.00687399
HSPA4L	0.23705	0.2206	0.00601117	0.00613634
HSPA4	0.14355	0.5209	0.0214538	0.0176318
HSPA6	0.15755	0.3905	0.00943551	0.00777127
HSPA7	0.2621	0.45335	0.0140797	0.0131163
HSPA8	0.2059	0.17825	0.0589608	0.0594804
HSPA9	0.1563	0.08825	0.0215174	0.0239684
IFI16	0.02115	0.067	0.0240089	0.0197514
INCENP	0.1898	0.41305	0.00654682	0.00583133
IPO8	0.09335	0.2351	0.00601852	0.00458766
ISG15	0.0773	0.1831	0.0144941	0.01205
KPNA1	0.0321	0.30515	0.0114327	0.00847204
KPNA2	0.187	0.0857	0.0136129	0.0151753
KPNA3	0.2281	0.21915	0.00869786	0.00868651
KPNA4	0.04995	0.301	0.00995591	0.00758081
KPNA5	0.0567	0.02845	0.00793107	0.00878761
KPNA7	0.0166	0.4092	0.00228575	0.00107403
LYPD3	0.13255	0.9998	0.00817509	0.00356082
MAGOHB	0.08565	0.01115	0.015636	0.0309615
MAGOH	0.0496	0.01355	0.0231158	0.0375095
MDM2	0.15965	0.13925	0.0324559	0.0326734
MYC	0.5358	0.5926	0.159528	0.158867
NCBP1	0.03795	0.01055	0.0246586	0.0410587
NCBP2	0.0853	0.0119	0.0192601	0.0369765
NDC1	0.0502	0.64425	0.00816404	0.00539608
NPM1	0.0927	0.04745	0.0479982	0.065597
NTRK1	0.01645	0.3002	0.117881	0.0797118
NUDCD3	0.25765	0.9644	0.00829124	0.00448549
NUDC	0.19725	0.2656	0.0139991	0.0132954
NUP107	0.059	0.4594	0.0126355	0.00968665
NUP133	0.0304	0.3842	0.0118308	0.00860105
NUP153	0.07955	0.51425	0.0104065	0.00759566
NUP155	0.03375	0.43465	0.0097844	0.00685809
NUP160	0.01725	0.45505	0.01466	0.00906542
NUP188	0.03895	0.2555	0.00802188	0.005876
NUP205	0.03605	0.302	0.0118062	0.00878547
NUP210	0.0689	0.31915	0.00837744	0.00621815
NUP214	0.05415	0.0739	0.00949742	0.00862306
NUP35	0.06655	0.6008	0.00825699	0.00550629
NUP37	0.0337	0.40585	0.0102165	0.00737366
NUP43	0.0551	0.4366	0.0110147	0.00814629
NUP50	0.0594	0.4319	0.0105593	0.00777877
NUP54	0.1482	0.71665	0.00871619	0.00641125
NUP58	0.0409	0.5545	0.00948396	0.00538168
NUP62	0.0965	0.6087	0.0133445	0.00869249
NUP85	0.0345	0.46085	0.012899	0.00853898
NUP88	0.06775	0.3788	0.00793011	0.0058696
NUP93	0.01625	0.51825	0.014017	0.00851177
NUP98	0.0619	0.6256	0.0148368	0.0111927
NXF1	0.519	0.69145	0.0516257	0.0493691
NXF2B	0.3174	0.1389	0.00438027	0.00576924
NXF2	0.3178	0.1387	0.00438027	0.00576924
NXT1	0.11075	0.1104	0.00332212	0.00322614
OBSL1	0.027	0.0234	0.0332033	0.0352158
PHAX	0.37075	0.17005	0.00530511	0.00611583
PML	0.48845	0.74035	0.0160851	0.0152607
POLDIP3	0.14605	0.26325	0.00763867	0.00705543
POM121C	0.1178	0.75845	0.00852367	0.00574094
POM121	0.1545	0.2358	0.00903716	0.00819315
POPDC2	0.7575	0.9988	0.00231246	0.00212003
PSIP1	0.1631	0.0995	0.00570092	0.00611564
RAE1	0.07975	0.17055	0.0129703	0.0113102
RANBP2	0.0753	0.0669	0.0197027	0.0194122
RANGAP1	0.11435	0.5608	0.0131838	0.0108009
RAN	0.113	0.05115	0.0165217	0.0184042
RBM8A	0.02795	0.0117	0.0194525	0.0350185
RNF4	0.0566	0.35885	0.0930618	0.0655457
RNPS1	0.0562	0.01215	0.0242678	0.0411836
SEC13	0.0135	0.0637	0.0426514	0.0338555
SEH1L	0.0074	0.0401	0.0371497	0.0301055
SLBP	0.0079	0.02795	0.0300385	0.0252777
SLC39A4	0.11615	0.8367	0.0104389	0.00509715
SNRPB	0.044	0.1549	0.0190428	0.0158003
SNRPD1	0.01205	0.0135	0.0194426	0.0185881
SNRPD2	0.00795	0.013	0.0199794	0.0183452
SNRPD3	0.013	0.01785	0.0194597	0.0178496
SNRPE	0.0184	0.08365	0.0191054	0.0142011
SNRPF	0.0334	0.11195	0.019944	0.0157675
SNRPG	0.01935	0.0977	0.0172384	0.0128236
SNUPN	0.02895	0.31195	0.00435834	0.0023397
SP100	0.0989	0.74195	0.0051387	0.00308984
SRRM1	0.03665	0.0374	0.0170429	0.0168483
SUMO1	0.6268	0.88895	0.0156658	0.014769
SYMPK	0.04475	0.12885	0.011419	0.010009
TCTN2	0.0334	0.86305	0.0315063	0.0126923
TCTN3	0.0294	0.6934	0.0340715	0.0155583
TOP2A	0.17765	0.0427	0.0112166	0.0125544
TPR	0.042	0.1173	0.012279	0.00997629
UBE2A	0.1584	0.16655	0.0183325	0.0179637
UBE2I	0.1985	0.354	0.0268581	0.0249706
UNC93B1	0.01325	0.08765	0.0420315	0.0200761
UPF3B	0.03205	0.01075	0.0152942	0.0304735
WDR33	0.12165	0.14395	0.00998241	0.00954445
XPO1	0.5089	0.5034	0.0568359	0.0575567
XPOT	0.0075	0.6867	0.00889781	0.00379946
AACS	0.19915	0.977	0.0134757	0.00830582
AANAT	0.10675	0.9578	0.00739095	0.00416003
AASDHPPT	0.00125	0.70115	0.162001	0.00838803
ACAA1	0.05315	0.41775	0.0146333	0.0108619
ACAA2	0.0406	0.4198	0.0163904	0.0118735
ACACA	0.59825	0.7207	0.00723308	0.0071691
ACACB	0.4112	0.43205	0.00503713	0.00506581
ACAT1	0.0282	0.3548	0.0182329	0.0130597
ACAT2	0.0473	0.91645	0.0116482	0.00676612
ACLY	0.06945	0.08205	0.0174758	0.016221
ACOT12	0.1605	0.95895	0.00727895	0.00447943
ACOT6	0.29205	0.76325	0.00327815	0.00252124
ACP2	0.4664	0.9166	0.00556602	0.00471743
ACP5	0.411	0.97065	0.00490406	0.00388041
ACP6	0.70505	0.94735	0.00950678	0.00854721
ACPP	0.3369	0.879	0.00582564	0.00477602
ACSBG1	0.13905	0.9103	0.00991113	0.00595479
ACSBG2	0.1835	0.97	0.00877092	0.00495053
ACSL1	0.27525	0.61785	0.0185611	0.0157843
ACSL3	0.23805	0.76325	0.0199932	0.0157664
ACSL4	0.3168	0.8356	0.0217603	0.0176762
ACSL5	0.2327	0.62345	0.0174842	0.0143886
ACSL6	0.18575	0.6122	0.0107591	0.00809458
ACSM1	0.15875	0.68645	0.0129179	0.00926156
ACSM2A	0.2707	0.96215	0.00652251	0.0038728
ACSM2B	0.26935	0.96575	0.00665404	0.00395872
ACSM3	0.28855	0.60335	0.00930828	0.00787447
ACSM4	0.2885	0.6209	0.00929448	0.00772076
ACSM5	0.1972	0.74385	0.0153323	0.0115779
ACSM6	0.2795	0.5956	0.00909722	0.00762189
ACSS1	0.1746	0.87675	0.0117863	0.00832793
ACSS2	0.2866	0.96065	0.0170743	0.0123136
ACSS3	0.13045	0.88015	0.00922314	0.00572551
ADK	0.75965	0.0312	0.0054289	0.0103585
ADPGK	0.14665	0.758	0.0113246	0.00750453
AK1	0.85735	0.4679	0.00579312	0.00703571
AK2	0.3558	0.0218	0.0170975	0.0225471
AK5	0.5341	0.2086	0.00513497	0.00610765
AK7	0.7281	0.18795	0.00338771	0.00460369
ALDH1A3	0.74835	0.72265	0.0121961	0.0126406
ALDH1B1	0.4651	0.01105	0.0146204	0.0261679
ALDH3A1	0.619	0.94305	0.0129423	0.0112738
ALDH3B1	0.68365	0.942	0.0126447	0.011489
ALDH3B2	0.5798	0.85895	0.0106299	0.00960674
ALDH5A1	0.24125	0.8787	0.0110176	0.00814641
ALDH6A1	0.09835	0.95845	0.0149732	0.00919864
ALPG	0.29065	0.5705	0.00628334	0.00570413
ALPI	0.0624	0.3885	0.00865758	0.00686043
ALPL	0.4925	0.5191	0.00545525	0.00548733
AMPD1	0.74745	0.80135	0.0144927	0.0146307
AMPD2	0.71315	0.7775	0.0151231	0.0151884
AMPD3	0.74305	0.49305	0.0170934	0.0187844
AOX1	0.30945	0.744	0.00594983	0.00469347
ARFIP1	0.4758	0.6344	0.00318715	0.00311359
ASNS	0.83055	0.76785	0.0109164	0.0116155
ASS1	0.81155	0.6125	0.007646	0.00856031
BAAT	0.2152	0.907	0.0122164	0.00881737
BCKDHA	0.1421	0.48965	0.0103087	0.0080535
BCKDHB	0.03365	0.4508	0.0129949	0.0083663
CARNS1	0.63695	0.816	0.00331671	0.00316286
CHAT	0.2226	0.9784	0.00805566	0.00533073
CMTM5	0.20235	0.99995	0.00787426	0.00393335
CPT1A	0.0643	0.35275	0.0120187	0.00965327
CPT1B	0.07155	0.3233	0.00822719	0.00632614
CPT1C	0.06545	0.3421	0.00858293	0.00652693
CPT2	0.07615	0.102	0.0148961	0.0138049
CS	0.0742	0.71425	0.0124186	0.0085032
DBT	0.0721	0.63025	0.0118987	0.00816657
DCK	0.87105	0.91815	0.00390961	0.00396107
DLD	0.00685	0.2911	0.0783233	0.0257615
EHHADH	0.76495	0.9994	0.00591083	0.00513546
ENPP1	0.49065	0.90375	0.0128307	0.0111105
FAR1	0.0952	0.9366	0.00937351	0.00599212
FAR2	0.14575	0.975	0.00843564	0.00522412
FASN	0.1439	0.5521	0.0249913	0.0215636
FBP1	0.77005	0.88385	0.00605002	0.00596655
GCAT	0.01415	0.8896	0.014864	0.00662641
GLYCTK	0.2089	0.9992	0.00672739	0.00402718
GMPS	0.67265	0.8848	0.012882	0.0120496
GNPNAT1	0.2151	0.9489	0.00639523	0.00424369
GPD2	0.2663	0.46475	0.00717309	0.00639433
HADHB	0.07105	0.30405	0.0188399	0.0156028
HADH	0.1658	0.5522	0.0117283	0.00949903
HLCS	0.842	0.8889	0.00441949	0.00450306
HMGCS1	0.18945	0.9115	0.0113315	0.00820665
HMGCS2	0.0765	0.5535	0.0084593	0.00611291
HSD17B10	0.0143	0.0953	0.0616257	0.0182735
IDH1	0.3097	0.7935	0.0153539	0.0129685
IDH2	0.2978	0.8526	0.0122832	0.00986366
LEFTY1	0.49835	0.0788	0.00725671	0.00979022
LIPT1	0.0616	0.84035	0.00656637	0.00339159
MLXIPL	0.5229	0.90815	0.00431221	0.00375274
MPI	0.0912	0.0788	0.0037188	0.00394121
NADSYN1	0.8269	0.96865	0.011055	0.0103796
NANS	0.22375	0.08105	0.00620004	0.00726712
NME1-NME2	0.51075	0.40015	0.00879701	0.00928849
NT5C1B	0.60375	0.69925	0.0118831	0.0117221
NT5C2	0.88855	0.5268	0.00599956	0.00716174
NT5C	0.91465	0.85425	0.00530367	0.00580659
NUDT12	0.6548	0.80325	0.00576522	0.00558538
OXCT2	0.17315	0.05725	0.00288535	0.00377888
OXSM	0.21505	0.8563	0.00446826	0.00324948
PAPSS2	0.08955	0.21535	0.0128507	0.00960414
PGM2	0.7608	0.9168	0.00229895	0.00223633
PKLR	0.6312	0.2551	0.0120636	0.0141014
PKM	0.7724	0.242	0.0267228	0.0315801
PMM1	0.4448	0.99045	0.00109673	0.00090126
PPAT	0.7837	0.8808	0.0073834	0.00733346
PPCS	0.92055	0.9694	0.00576489	0.00576435
PRKAA1	0.91995	0.9331	0.0121642	0.0124808
PRKAA2	0.9398	0.99985	0.0114092	0.0106844
PRKAB1	0.2828	0.21275	0.0139503	0.014404
PRKAB2	0.6945	0.28125	0.0158237	0.0194461
PRKAG1	0.80865	0.996	0.0113372	0.0105807
PRKAG2	0.70875	0.9827	0.00674983	0.00609351
PRKAG3	0.64835	0.94885	0.00548399	0.00493401
PRPS1	0.48865	0.79985	0.00581429	0.00530784
PRPS2	0.904	0.9452	0.00362592	0.00365119
PYCR1	0.35055	0.0484	0.00889124	0.0115594
PYCR2	0.32645	0.03635	0.00922001	0.0117978
PYCR3	0.32985	0.03885	0.00868354	0.0111114
PYGB	0.65065	0.7168	0.0209983	0.0209587
PYGM	0.6837	0.8746	0.020336	0.0194672
SAT1	0.53985	0.91015	0.00799715	0.00715124
SAT2	0.1097	0.92005	0.00822836	0.0051234
SCP2	0.03105	0.83595	0.0130929	0.00722504
SEPHS1	0.0308	0.1126	0.0330747	0.0286281
SLC16A7	0.93435	0.75175	0.00195934	0.00217755
SLC25A16	0.1493	0.91515	0.0102304	0.00613705
SLC27A2	0.493	0.9515	0.0162095	0.0130981
SLC27A3	0.6876	0.1569	0.00678781	0.00893154
SLC27A4	0.6137	0.9662	0.0069808	0.00599454
SLC27A5	0.1301	0.9692	0.0181633	0.0115177
SLC27A6	0.36255	0.92055	0.00362674	0.00279282
SLC33A1	0.07075	0.0282	0.00753501	0.00914218
SLC35G3	0.08465	0.93885	0.00638692	0.00336856
SLC7A6	0.6921	0.92835	0.00921053	0.00836406
SLC7A9	0.93505	0.8752	0.00799984	0.00881661
STAT6	0.9767	0.68535	0.0272117	0.0338276
SUCLA2	0.19145	0.6143	0.024084	0.0205552
SUCLG1	0.12775	0.5649	0.0232348	0.0191863
SUCLG2	0.0232	0.47285	0.0180391	0.0105254
TRIM25	0.3271	0.5715	0.115444	0.104601
TSG101	0.3887	0.2266	0.0111383	0.0125032
TUBA8	0.16355	0.19595	0.00975848	0.00938542
UNC13D	0.9084	0.9991	0.00146743	0.0013797
AADAC	0.9962	0.97405	0.000187378	0.000204972
APPBP2	0.96525	0.80975	0.00538789	0.00603719
CYP3A4	0.73265	0.03455	0.011487	0.0171624
AADAT	0.30075	0.90385	0.00166164	0.00126047
AASS	0.65525	0.6978	0.00460777	0.00467994
ABAT	0.664	0.3036	0.00800277	0.00980841
ALDH18A1	0.6977	0.8432	0.00699126	0.00682348
ALDH4A1	0.1479	0.75165	0.00637246	0.00466566
DHTKD1	0.1648	0.78655	0.00227913	0.00157653
EARS2	0.7094	0.9368	0.00294049	0.00274085
EPRS	0.0508	0.36585	0.0187481	0.0145986
FPGS	0.2497	0.9622	0.006264	0.00420594
GAD1	0.79635	1	0.00650564	0.00552411
GAD2	0.6918	1	0.00591894	0.00476944
GCLC	0.36	0.724	0.0137524	0.012303
GCLM	0.51295	0.4649	0.0226547	0.0234238
GLUD1	0.47735	0.7348	0.00877223	0.00807341
GLUD2	0.1965	0.83155	0.0084999	0.00565216
GLUL	0.8013	0.78715	0.00748305	0.0078558
GOT1L1	0.6244	0.6697	0.00324774	0.0033658
GOT1	0.36685	0.7598	0.0130785	0.0112392
GOT2	0.48795	0.64995	0.00737603	0.00700341
GPT2	0.6765	0.54745	0.00639099	0.00708498
GPT	0.5506	0.6401	0.00730798	0.00719736
HNRNPL	0.405	0.99915	0.0999896	0.0620284
NAGS	0.12785	0.89695	0.00939655	0.00610202
OAT	0.3749	0.47275	0.0086215	0.00834671
OGDH	0.0258	0.41745	0.0152723	0.0100267
PSAT1	0.6987	0.12545	0.00719101	0.00968714
SLC17A6	0.89745	0.9865	0.00257421	0.00248804
SLC17A7	0.52475	0.99365	0.00697374	0.00544332
SLC17A8	0.76635	0.9497	0.00220182	0.00207772
SLC25A22	0.43795	0.76705	0.0045246	0.00402877
SLC3A2	0.47705	0.9285	0.0183034	0.0158218
SLC7A11	0.9356	0.99975	0.00451972	0.00423205
TAT	0.51335	0.8151	0.00671799	0.00596282
TMLHE	0.4097	0.3514	0.00234211	0.00257581
AAGAB	0.1174	0.12625	0.00276464	0.00277402
AHCY	0.0706	0.2031	0.0345617	0.029798
AMPH	0.30305	0.29275	0.00641368	0.00643411
AP1G1	0.11245	0.4765	0.00891487	0.00653093
AP1G2	0.0244	0.998	0.00629444	0.00199205
AP1S2	0.08505	0.3466	0.00859844	0.00565391
AP1S3	0.17605	0.68745	0.00334094	0.00222233
AP2A1	0.1726	0.1809	0.0157873	0.0155612
AP2A2	0.2714	0.19155	0.0109746	0.011241
AP2S1	0.4411	0.1698	0.00841169	0.00945281
APBA2	0.56715	0.3333	0.00192011	0.00216009
CCDC32	0.59235	0.56315	0.000247762	0.000256266
CTTN	0.0073	0.0147	0.0351647	0.0315562
EDRF1	0.14605	0.98025	0.00290003	0.00146833
EIF3C	0.02225	0.01145	0.0110979	0.0169838
FAM177A1	0.3527	0.96105	0.00122377	0.000970222
FBXL14	0.25405	0.646	0.00404942	0.00349897
GML	0.1763	0.2152	0.00171884	0.00166368
HEATR1	0.04055	0.023	0.00820868	0.00906453
HEXIM1	0.03795	0.03605	0.0527695	0.0496151
NAPA	0.00805	0.041	0.0345312	0.0255235
NAPG	0.0111	0.0448	0.031252	0.024191
PHGDH	0.01865	0.0485	0.0354798	0.0298165
PLEKHA7	0.00925	0.03425	0.0293236	0.024519
RPN1	0.03	0.0228	0.0453716	0.0686295
RPRD1B	0.00865	0.0195	0.0325919	0.0289821
RPSA	0.02275	0.0113	0.0418554	0.0594126
RRBP1	0.0441	0.00065	0.0323184	0.121632
RSPRY1	0.02505	0.0604	0.0297504	0.025069
SAFB	0.0067	0.02305	0.0348373	0.0264598
SDC4	0.04565	0.0741	0.0363824	0.0325207
SEC23A	0.01235	0.0284	0.0384766	0.0313781
SEC23B	0.01075	0.0289	0.030008	0.0252508
SEC24C	0.0072	0.0375	0.0366003	0.028614
SEMA7A	0.00715	0.03775	0.0323565	0.0240229
SERPINH1	0.02665	0.07915	0.0417602	0.0301878
SETD1A	0.00755	0.01265	0.0309498	0.0281478
SET	0.02035	0.03165	0.0364485	0.0327307
SF1	0.07625	0.17165	0.0582996	0.0513909
SFPQ	0.0168	0.0335	0.0396587	0.0349527
SGF29	0.03225	0.09295	0.030916	0.0258198
SGTA	0.15915	0.1888	0.0374089	0.0367222
SH3GL1	0.01895	0.04295	0.0341157	0.0298558
SH3KBP1	0.07515	0.33295	0.0424599	0.0373429
SHKBP1	0.0086	0.0259	0.0289825	0.0242724
SIPA1L3	0.0061	0.0165	0.028378	0.02372
SMTN	0.0141	0.02595	0.0281227	0.0241722
SNRNP70	0.0148	0.0225	0.0463082	0.0401694
SNW1	0.01225	0.02305	0.0562184	0.050952
SNX9	0.01505	0.02835	0.0327088	0.0284752
SORBS1	0.015	0.0771	0.0350858	0.0292596
SORBS2	0.00645	0.02085	0.0292785	0.0249037
SPINT1	0.0143	0.04155	0.0281793	0.0234891
SPTAN1	0.0253	0.00045	0.0486432	0.132716
SPTBN1	0.01895	0.0005	0.0426591	0.126709
SQSTM1	0.04425	0.1465	0.0417033	0.0370429
SRC	0.52255	0.22025	0.0630262	0.0679817
SRRM2	0.01945	0.0299	0.0431778	0.038958
SRRT	0.00755	0.01225	0.0422823	0.0357556
SSR1	0.0066	0.0125	0.0367593	0.0480871
STOML2	0.00785	0.0249	0.0357218	0.0291929
STON2	0.00975	0.02055	0.031206	0.0272703
STX4	0.329	0.9924	0.00614354	0.0043304
STXBP3	0.4948	0.03945	0.00192131	0.00530425
UNC119	0.9619	0.04585	0.00477904	0.0143224
AAK1	0.24615	0.0932	0.00856905	0.00919037
ACTR2	0.45765	0.5952	0.0170882	0.0164204
ACTR3	0.07485	0.1385	0.01323	0.0119899
ADRB2	0.1452	0.6665	0.025105	0.0196699
AGFG1	0.43555	0.3993	0.00532043	0.00544945
AGTR1	0.7587	0.8413	0.0131433	0.0131235
ANLN	0.24835	0.1673	0.00576002	0.00618631
AP2B1	0.29955	0.1678	0.0142604	0.0150429
AP2M1	0.52405	0.51945	0.0169776	0.0172894
APOB	0.00255	0.28895	0.161422	0.0119558
AREG	0.64575	0.996	0.0123501	0.0107761
ARPC1A	0.11425	0.1234	0.00977276	0.00952092
ARPC1B	0.31535	0.10895	0.00919221	0.0107019
ARPC2	0.1207	0.08395	0.0115406	0.0118031
ARPC3	0.38905	0.1858	0.00912289	0.0103317
ARPC4	0.30155	0.11695	0.00886985	0.00987538
ARPC5	0.4222	0.14455	0.00835276	0.0097836
ARRB1	0.1911	0.1512	0.0213987	0.0216231
ARRB2	0.4297	0.0228	0.0243511	0.0334942
ATP13A2	0.57455	0.3175	0.0028185	0.00369706
AVPR2	0.40425	0.2807	0.00532913	0.0055747
AVP	0.2154	0.08805	0.00901676	0.0100886
BIN1	0.00305	0.2236	0.160485	0.0116218
BTC	0.69355	0.9853	0.00967168	0.00867411
CBL	0.4947	0.7687	0.01703	0.0162318
CCDC88A	0.0641	0.14095	0.00732756	0.00568756
CD3D	0.44755	0.8276	0.00853024	0.00769916
CD3G	0.4676	0.9948	0.0146695	0.0119524
CD4	0.327	0.04385	0.0112206	0.014569
CDH1	0.54125	0.01375	0.0334144	0.0762886
CHRM2	0.47075	0.817	0.00593474	0.00542766
CLTA	0.2216	0.2958	0.0132128	0.0126913
CLTB	0.0785	0.20415	0.0116125	0.0102623
CLTCL1	0.37625	0.262	0.00794189	0.0084678
CLTC	0.10745	0.09065	0.0255579	0.0253029
DAB2	0.03115	0.0895	0.0112119	0.0100091
DNAJC6	0.2277	0.54595	0.00951088	0.00846109
DNM1	0.58135	0.4486	0.0102088	0.0108006
DNM2	0.1901	0.47465	0.0155435	0.0138312
DNM3	0.49415	0.4065	0.00835193	0.00868003
DVL2	0.53935	0.02565	0.021233	0.0291623
DVL3	0.92705	0.9893	0.0176872	0.0171635
DYNLT1	0.61075	0.21555	0.00534544	0.00756757
EGF	0.99605	0.4223	0.0244086	0.0319824
EPGN	0.48645	0.9474	0.00858141	0.00750053
EPN1	0.4247	0.3323	0.00886837	0.0091507
EPN2	0.4704	0.50785	0.00674098	0.00674499
EPS15L1	0.1246	0.08125	0.00847704	0.00866464
EPS15	0.4206	0.3295	0.0116336	0.0120277
EREG	0.6615	0.99505	0.0104695	0.00916647
ESR1	0.24785	0.1364	0.149635	0.15958
EYA4	0.918	0.96005	0.00594278	0.00597613
FCHO1	0.13975	0.03215	0.0074417	0.0107976
FCHO2	0.21395	0.03705	0.00636154	0.00711856
FNBP1L	0.30085	0.1831	0.00624919	0.00657625
FNBP1	0.30495	0.183	0.00609639	0.00635804
FZD4	0.9551	0.9389	0.00958794	0.0101267
GABARAPL2	0.11425	0.05235	0.028603	0.0329492
GAK	0.21275	0.25625	0.00951988	0.00922273
GAPVD1	0.2651	0.1921	0.00634095	0.00665209
GTSE1	0.11775	0.3436	0.00923777	0.00761481
HBEGF	0.77925	0.98155	0.0119633	0.0111956
HGS	0.41595	0.72965	0.0216372	0.0193736
HIP1R	0.22925	0.21975	0.00745921	0.00742467
HIP1	0.22055	0.07705	0.00792534	0.00868025
IGF2R	0.0593	0.1707	0.0110159	0.00898005
IL7R	0.48825	0.0533	0.0102388	0.0133443
INPP4A	0.19995	0.2552	0.00706538	0.00680761
INPP4B	0.1971	0.2651	0.0063038	0.00598792
ITSN1	0.5155	0.6608	0.00935156	0.00910151
ITSN2	0.10085	0.28675	0.0106967	0.00893133
KIAA0319	0.29555	0.4679	0.00481898	0.00449634
LDLRAP1	0.23955	0.4694	0.00480625	0.00429448
LDLR	0.21315	0.0055	0.00899974	0.100889
LRP2	0.4154	0.48245	0.00814222	0.00809585
LUZP1	0.35675	0.08495	0.0049298	0.00581432
M6PR	0.1145	0.10545	0.00740465	0.00744736
MYO10	0.36245	0.10365	0.00529008	0.00598109
NECAP1	0.1974	0.14085	0.00767853	0.00789519
NECAP2	0.299	0.19295	0.00600122	0.00628349
NUMB	0.03245	0.2162	0.00866522	0.00661434
OCRL	0.1197	0.1377	0.0218828	0.021336
PACSIN1	0.30675	0.0408	0.00647659	0.00959974
PACSIN2	0.2031	0.06305	0.00835606	0.00918205
PACSIN3	0.36635	0.30545	0.00782719	0.00801295
PICALM	0.3911	0.193	0.010992	0.0118967
PIK3C2A	0.26585	0.3079	0.0133055	0.0130126
PIP5K1A	0.61745	0.92775	0.0168372	0.0156054
PIP5K1B	0.6409	0.90485	0.0138355	0.0129532
PIP5K1C	0.5901	0.83305	0.0137752	0.0130671
PLEC	0.43145	0.0031	0.0119489	0.107704
PLEKHA1	0.39675	0.18795	0.00476312	0.00524502
PLEKHA2	0.429	0.1919	0.00544058	0.0060645
PPIP5K2	0.53515	0.3065	0.00149976	0.00187568
PPP1CB	0.69535	0.1224	0.0144039	0.0198136
PRNP	0.42085	0.11935	0.0229536	0.0299411
PTPN13	0.7621	0.7454	0.00929354	0.00956577
QSER1	0.2791	0.29225	0.00112231	0.00116671
RAB5A	0.11535	0.12845	0.0147069	0.0139733
RAB5B	0.20275	0.0476	0.00875826	0.0117981
RAB5C	0.1505	0.0341	0.0141978	0.0172236
RALBP1	0.60725	0.70155	0.00620589	0.0061708
REPS1	0.23385	0.1613	0.0082371	0.00843325
REPS2	0.47805	0.40915	0.00570253	0.00587512
RPS27A	0.28255	0	0.0507813	0.163913
RUNDC3A	0.12775	0.26635	0.00423155	0.00335038
SEC24B	0.10135	0.53805	0.00775267	0.00534575
SGIP1	0.38095	0.2271	0.00628779	0.00659532
SH3GL2	0.4001	0.6802	0.0102547	0.00937948
SH3GL3	0.4475	0.2657	0.00729933	0.00801095
SLC18A3	0.26565	0.41215	0.00454292	0.00427221
SLC2A8	0.38305	0.6206	0.0056495	0.00523971
SNAP91	0.2414	0.3277	0.00501658	0.00476538
SNX18	0.3545	0.2421	0.00608253	0.00638466
STAM2	0.0476	0.5019	0.00919554	0.00710616
STAM	0.0772	0.5503	0.00953704	0.00735244
STON1	0.3578	0.32805	0.0049367	0.0049903
SYNJ1	0.3406	0.12615	0.0140635	0.0154287
SYNJ2	0.20515	0.03985	0.00888429	0.0105959
SYT11	0.203	0.48445	0.00540342	0.00481708
SYT1	0.4066	0.97455	0.0139274	0.0114861
SYT2	0.44595	0.6863	0.00564092	0.00527853
SYT8	0.17615	0.0045	0.00388899	0.0962576
SYT9	0.2212	0.32705	0.00404954	0.00379352
TACR1	0.0394	0.03865	0.0117829	0.0115098
TCTE1	0.47515	0.08705	0.00249682	0.00466429
TFRC	0.24965	0.3224	0.0135093	0.0131415
TF	0.4823	0.50825	0.0101816	0.0102628
TGFA	0.7398	0.99645	0.0142495	0.0127384
TGOLN2	0.0409	0.76415	0.0387452	0.0206115
TRIP10	0.42765	0.52755	0.00800873	0.00786082
UBA52	0.33835	5e-05	0.0464365	0.158273
UBB	0.45205	0.11395	0.0502981	0.057559
UBC	0.283	0.4019	0.0816234	0.0780593
UBE2D2	0.70825	0.8085	0.0158352	0.0156877
URGCP	0.59065	0.11195	0.000462198	0.000648572
VAMP2	0.12575	0.62885	0.0201425	0.0164318
VAMP3	0.42295	0.9746	0.0114881	0.00934369
VAMP4	0.01	0.5846	0.0172301	0.00779277
VAMP7	0.04695	0.196	0.00881428	0.0067379
VAMP8	0.04355	0.43475	0.0123158	0.00847229
VIRMA	0.27345	0.8489	0.154302	0.120535
WASL	0.4487	0.4277	0.00933474	0.00948021
WNK1	0.3084	0.23095	0.00745206	0.00823779
WNT5A	0.94155	0.7953	0.0106364	0.0115072
AAMDC	1	1	0.00102869	0.00102313
ACY3	0.93455	0.8836	0.00266989	0.00282163
BAG3	0.39425	0.21255	0.0246236	0.0296848
GLYR1	0.6086	0.32985	0.0131167	0.0158345
GORASP2	0.813	0.9641	0.00673493	0.00651014
PIH1D1	0.0441	0.0311	0.031486	0.0462834
VPS9D1	0.93965	0.90335	0.000761173	0.000802258
AAMP	0.98295	0.44115	0.00188335	0.00219529
AEN	0.8824	0.98765	0.00170584	0.00163638
ATOH1	0.13765	0.05455	0.0046714	0.00547219
BHLHE40	0.9592	0.99995	0.00508449	0.00479355
C8orf33	0.57935	0.28565	0.0027365	0.00332412
DHPS	0.6483	0.72605	0.00760681	0.00765741
DICER1	0.17765	0.0372	0.0139762	0.0196744
HSF1	0.85035	0.9859	0.0242046	0.022455
INPP5K	0.4588	0.872	0.0133351	0.0120717
LRRK2	0.07185	0.0967	0.0986528	0.0950685
MAP1LC3B	0.25365	0.0958	0.0185903	0.0212404
MKLN1	0.54875	0.52165	0.00235399	0.00251753
MMADHC	0.26395	0.43885	0.000732411	0.000670831
NELFCD	0.4379	0.02335	0.00440488	0.00848035
NKAPD1	0.30775	0.10465	0.00498812	0.00733882
PDCD4	0.1695	0.02805	0.00482893	0.00620627
PLIN3	0.2001	0.47495	0.00799234	0.00651952
PMFBP1	0.7775	0.06815	0.000234604	0.000528257
PPP2R2D	0.1519	0.7651	0.00650194	0.0037042
PSEN2	0.6927	0.61	0.00346173	0.00371855
PTF1A	0.89595	0.90475	0.00840489	0.0087106
PTPRU	0.89575	0.99195	0.00408877	0.00392294
RECQL4	0.05245	0.08655	0.0764315	0.0653336
RPL10	0.17155	0	0.0193779	0.137145
SRP9	0.0743	0.00985	0.00715144	0.0247335
TBXA2R	0.9998	0.9799	0.001988	0.0022293
TCF25	0.274	0.4047	0.00147627	0.00140827
TP53BP1	0.33155	0.69235	0.0196536	0.0175881
VPS52	0.03015	1	0.0130457	0.00492251
ACOT2	0.03625	0.82225	0.0116168	0.00610365
AKR1B10	0.2789	0.81005	0.0122873	0.00952847
ALAS1	0.11545	0.18235	0.0140698	0.0126427
ALAS2	0.0244	0.86865	0.0117084	0.00592632
ASMT	0.78865	0.70405	0.00089177	0.000941739
AWAT2	0.0809	0.824	0.0068469	0.0038775
CERS1	0.04255	0.96815	0.00576237	0.00264009
CES5A	0.2832	0.99025	0.00847005	0.00505976
COASY	0.02235	0.91825	0.0114491	0.00555371
DLAT	0.02835	0.8016	0.0123389	0.00655675
EIF4E3	0.3664	0.13945	0.000385328	0.000464621
ELOVL6	0.1021	0.99485	0.00900696	0.00526117
F2	0.0814	0.54675	0.0235366	0.0183115
GPAT3	0.1172	0.986	0.00766152	0.00398113
GRB10	0.8398	1	0.00278727	0.00246229
HDAC8	0.21075	0.8733	0.0102451	0.00735811
HGSNAT	0.1262	0.89275	0.0050766	0.00313986
HIBCH	0.04175	0.92655	0.0136544	0.00793961
IDO2	0.56225	0.99935	0.00047657	0.000377225
INMT	0.9409	0.9951	0.00110996	0.0010821
JMJD7-PLA2G4B	0.0781	0.7763	0.00536715	0.00270872
KRTAP8-1	0.97475	0.41735	0.00207793	0.00327812
LPCAT2	0.05975	0.961	0.00846662	0.00395597
LPCAT4	0.07835	0.6653	0.00913791	0.00555923
MDFI	0.96235	0.9303	0.0135805	0.0153548
MORC2	0.14575	0.8275	0.0067804	0.00374443
NAT1	0.15865	0.77575	0.00550962	0.00392092
NAT2	0.174	0.92205	0.00567829	0.00380181
OGDHL	0.10855	0.7003	0.00770845	0.00521012
PAFAH2	0.02815	0.9416	0.00654557	0.00283049
PDHB	0.04725	0.66345	0.0146343	0.00934234
PIGW	0.07865	0.86565	0.00719338	0.00435884
PLA2G10	0.0922	0.33125	0.0135479	0.00998665
PLA2G12A	0.06515	0.46895	0.00753128	0.00481152
PLA2G12B	0.09365	0.4495	0.005499	0.00354171
PLA2G1B	0.05325	0.8807	0.0104656	0.00619198
PLA2G2A	0.0724	0.2555	0.0109563	0.00832765
PLA2G2C	0.07845	0.77625	0.00536715	0.00270872
PLA2G2D	0.0629	0.66835	0.00715916	0.00386345
PLA2G2E	0.05895	0.6814	0.00721715	0.0039372
PLA2G2F	0.0873	0.72695	0.00763763	0.00431929
PLA2G3	0.0426	0.83715	0.00647974	0.0029968
PLA2G4A	0.169	0.93425	0.0174045	0.0124354
PLA2G4B	0.0947	0.8497	0.00819937	0.00438784
PLA2G4E	0.02585	0.82885	0.00806199	0.00334709
PLA2G5	0.0975	0.75245	0.00808028	0.00478497
PLA2G6	0.13865	0.83705	0.00893175	0.0054522
PLB1	0.0621	0.9009	0.00733314	0.00361255
PPT1	0.0172	0.028	0.0177258	0.0155041
PRKACA	0.7014	0.9919	0.0275612	0.024837
SOAT1	0.03025	0.12425	0.019469	0.0149637
SPTLC1	0.10385	0.5347	0.00964077	0.00732832
SULT1A1	0.62975	0.08125	0.00393003	0.0084992
SULT1A2	0.50725	0.58385	0.00155637	0.00156506
YWHAZ	0.3884	0.5532	0.0381649	0.0365977
AAR2	0.02705	0.0201	0.0308209	0.0385445
AARS	0.33865	0.03505	0.00535649	0.00697926
ABCF1	0.1255	0.1304	0.00444426	0.00439926
ABHD14B	0.54765	0.102	0.000390496	0.000717092
ACADSB	0.00155	0.32525	0.15606	0.00530513
ACP1	0.7019	0.7045	0.00558246	0.00573592
ACTA1	0.8762	0.6815	0.0137357	0.016632
ACTBL2	0.79495	0.48735	0.015372	0.0195092
ACTG1	0.7845	0.11965	0.0207615	0.0294199
ADI1	0.6788	0.5195	0.000981583	0.00102949
AHNAK	0.35245	0.0017	0.0085614	0.103473
AIFM1	0.05435	0.06775	0.0230666	0.0217077
AIMP1	0.00105	0.15985	0.15959	0.00971292
AIMP2	0.1799	0.5746	0.0119995	0.00948064
ALDOA	0.05225	0.0227	0.0138125	0.0160429
ANP32A	0.17045	0.1176	0.00483205	0.00496842
ANXA1	0.2298	0.0243	0.015264	0.0177645
ANXA2	0.1389	0.0276	0.0170196	0.0211214
ANXA5	0.67655	0.51685	0.00526292	0.00562986
APRT	0.8515	0.65425	0.00661984	0.00745439
ARF1	0.04225	0.26655	0.020711	0.0165033
ARF4	0.04535	0.0407	0.00873677	0.00866352
ARF6	0.1046	0.38805	0.0164136	0.0132571
ARL1	0.00795	0.23555	0.00945296	0.00416276
ARMCX3	0.08085	0.8275	0.00360882	0.00199504
ATF1	0.7458	0.54765	0.0225159	0.025206
ATP2A2	0.18815	0.4675	0.0135547	0.0123141
ATP5PD	0	0.01425	0.162164	0.0172219
ATP5PO	0.0512	0.01075	0.0115699	0.0211683
BAG2	0.15055	0.13115	0.00968964	0.00971499
BAG6	0.0007	0.3148	0.16839	0.0156882
BASP1	0.20245	0.05225	0.00487066	0.00632318
BOLA2B	0.15265	0.2678	0.00290377	0.00262413
BOLA2	0.1526	0.2677	0.00290377	0.00262413
BUB3	0.0211	0.2412	0.0159304	0.0119616
BZW1	0.0214	0.1216	0.00853219	0.00482502
C1QBP	0.1218	0.05705	0.0205169	0.023034
C9orf78	0.355	0.22075	0.00156868	0.00171591
CACYBP	0.16265	0.31355	0.00838218	0.00688927
CAD	0.22225	0.4431	0.0180733	0.0168364
CALM1	0.61335	0.94515	0.0381148	0.0352074
CALM2	0.59275	0.6689	0.0248523	0.0248309
CALM3	0.6899	0.6387	0.0216472	0.0225005
CAPNS1	0.1782	0.0359	0.00467868	0.0154302
CAPRIN1	0.03935	0.0257	0.00618419	0.00645712
CAPZA1	0.1734	0.219	0.0129462	0.0124446
CAPZA2	0.2557	0.11195	0.0159335	0.0182467
CAPZB	0.23575	0.2393	0.0106974	0.0105852
CARMIL1	0.1189	0.3431	0.0012686	0.00102789
CARS	0.72575	0.3336	0.00345185	0.0039867
CBR1	0.40065	0.6814	0.00710799	0.00631355
CBS	0.78345	0.4008	0.0040147	0.0048454
CBX3	0.2456	0.5243	0.0125869	0.0111384
CCT2	0.1684	0.6138	0.0198425	0.0153021
CCT3	0.2109	0.5907	0.0202099	0.0163357
CCT4	0.1319	0.49625	0.0171337	0.0127821
CCT5	0.3434	0.3102	0.0132691	0.0135698
CCT6A	0.0024	0.43285	0.166276	0.0145277
CCT7	0.22085	0.59045	0.0171298	0.014159
CCT8	0.3041	0.35085	0.0137658	0.0135821
CD2BP2	0.03115	0.03025	0.0154503	0.0151517
CDA	0.08215	0.9995	0.00727646	0.00324982
CDC45	0.65685	0.22475	0.00631527	0.00783832
CDC5L	0.2394	0.2217	0.0463714	0.0467477
CDK1	0.09755	0.49475	0.0365791	0.0316036
CENPJ	0.2725	0.3736	0.00972222	0.00915606
CFL1	0.2709	0.00045	0.0110286	0.106546
CHCHD3	0.04645	0.3099	0.00807385	0.00536355
CHP1	0.18395	0.3579	0.00195596	0.00170708
CLUH	0.5804	0.79095	0.00241819	0.00236147
CMBL	0.12775	0.12605	0.00112289	0.00114659
CNN2	0.1069	0.05545	0.00330668	0.00370153
COPA	0.00795	0.4542	0.0190128	0.00958059
COX4I1	0.041	0	0.0157687	0.11455
CPS1	0.1752	0.81725	0.00937933	0.00665525
CRKL	0.063	0.2288	0.0132512	0.00967515
CSNK2B	0.00345	0.51385	0.171053	0.0208744
CSRP2	0.2181	0.04695	0.00116631	0.00191909
CSTB	0.2019	0.0003	0.0018181	0.0957072
CTH	0.92005	0.93785	0.00600224	0.00617344
CTPS1	0.45755	0.82895	0.00995221	0.00887635
CTSZ	0.3252	0.76925	0.00323226	0.00267719
CUL3	0.0952	0.0771	0.060074	0.0598265
DARS	0.15395	0.2879	0.0117067	0.0104861
DCD	0.4561	0.09095	0.00809855	0.00963115
DDB1	0.18155	0.36955	0.0206651	0.0192191
DDX17	0.024	0.00015	0.0189833	0.111893
DDX23	0.0188	0.0269	0.0140509	0.0126864
DDX46	0.03125	0.0449	0.0122038	0.0110386
DDX5	0.02595	0.01225	0.0253845	0.0302122
DHCR24	0.40335	0.72235	0.00611745	0.00544879
DHX15	0.0447	0.02055	0.0204255	0.021326
DHX38	0.02395	0.06095	0.0146915	0.0120716
DHX9	0.0425	0.0116	0.0272005	0.0360717
DNAJA1	0.1138	0.1204	0.0136201	0.0132456
DNAJA2	0.03315	0.1474	0.0113945	0.00900027
DNAJC10	0.26325	0.04985	0.00307175	0.00493445
DNPEP	0.1489	0.56295	0.00249815	0.001607
DPM1	0.12505	0.53465	0.00410786	0.00294303
DSP	0.0684	0.0883	0.0122669	0.0116353
DSTN	0.2527	0.27765	0.00522645	0.00516964
DUSP23	0.151	0.5476	0.00868787	0.00651479
DUT	0.14225	0.0986	0.00508688	0.00562529
DYNC1H1	0.17585	0.004	0.0189812	0.110416
DYNLL1	0.499	0.00715	0.0235681	0.116757
EAPP	0.2456	0.23	0.00206963	0.00213128
ECD	0.1281	0.62455	0.00336304	0.00221152
EEF1B2	0.0633	0.0124	0.00849827	0.0135325
EEF1D	0.1119	0.1316	0.0118042	0.0114357
EEF1E1	0.1142	0.1463	0.00806714	0.00733322
EEF1G	0.1296	0.1125	0.0150266	0.015819
EEF2	0.0632	0.01175	0.0186277	0.0316565
EFTUD2	0.01295	0.011	0.0749869	0.0760181
EGLN3	0.00915	0.2957	0.082548	0.0553173
EIF2S1	0.02775	0.0113	0.0120182	0.0183337
EIF2S3	0.01425	0.0111	0.0077636	0.0120237
EIF3A	0.05975	0.01315	0.0113307	0.0175444
EIF3B	0.03675	0.011	0.011579	0.0191216
EIF3F	0.14605	0.0228	0.00860848	0.0155854
EIF4A1	0.075	0.01135	0.0132175	0.0199439
EIF4E2	0.7498	0.9764	0.0052376	0.00490549
EIF5A	0.1659	0.1093	0.00743324	0.0077798
ELOB	0.1918	0.00415	0.0133077	0.105023
ELOC	0.22815	0.2709	0.0149054	0.014513
ELP1	0.19265	0.4576	0.00606847	0.00507781
EMD	0.0961	0.40835	0.0169537	0.0130567
ENO1	0.04595	0.04895	0.0267164	0.0250741
EPPK1	0.20845	0.0676	0.00447098	0.00515501
EWSR1	0.407	0.20735	0.0292439	0.0342978
EZR	0.6559	0.46565	0.0145779	0.0162507
FAF2	0.0148	0.1068	0.021579	0.0131563
FARSB	0.11895	0.0117	0.00630109	0.00992282
FBXO22	0.06385	0.15465	0.00544498	0.00494042
FKBP1A	0.2144	0.3675	0.00733821	0.00656566
FKBP5	0.77025	0.98635	0.0067133	0.00631321
FKBPL	0.05165	0.6336	0.00449632	0.00203739
FLNA	0.55165	0.0794	0.0209165	0.027321
FLNB	0.71395	0.0003	0.00685579	0.104637
FLYWCH2	0.0614	0.32145	0.00274724	0.00157283
FN3KRP	0.3394	0.09305	0.000642314	0.000929881
FSCN1	0.23305	0.2398	0.00362299	0.00369246
FUS	0.13265	0.0007	0.0232454	0.118569
G6PD	0.5874	0.80885	0.00635072	0.00594201
GANAB	0.0402	0.36845	0.0108296	0.00739401
GARS	0.3086	0.6218	0.00833134	0.00756131
GART	0.4063	0.3857	0.00581391	0.00600562
GCN1	0.05455	0.07545	0.0124691	0.0116607
GDA	0.928	0.995	0.0024967	0.00241396
GFPT1	0.35925	0.6499	0.00795436	0.00717616
GGCT	0.56265	0.07635	0.0017792	0.00346832
GHDC	0.8035	0.11475	0.00110877	0.00196816
GJA5	0.77205	1	0.00116518	0.000939904
GLOD4	0.45345	0.1676	0.00154908	0.00197154
GLRX3	0.7249	0.58175	0.00629801	0.00702598
GMDS	0.6927	0.20665	0.00137766	0.00195832
GNB1L	0.9639	0.95855	0.00129265	0.00132569
GOLGA4	0.01025	0.0371	0.00866152	0.00611786
GPI	0.0775	0.36285	0.00820214	0.00560643
GSPT2	0.07965	0.00985	0.00644248	0.0232513
GSR	0.874	0.5008	0.00518159	0.00635859
GSTM3	0.9911	0.137	0.00398996	0.00622616
GTF2I	0.3914	0.0969	0.00936541	0.0112046
H3F3A	0.5797	0.0081	0.0145701	0.107201
H3F3B	0.649	0.63425	0.0152264	0.0154759
HACD3	0.05745	0.0228	0.00482538	0.00564394
HADHA	0.05945	0.1149	0.0154332	0.013706
HAGH	0.72305	0.3175	0.00421279	0.00561897
HAX1	0.52255	0.62855	0.00695169	0.00688358
HCCS	0.0881	0.3317	0.00499845	0.00302743
HDAC10	0.09625	0.01945	0.00410688	0.00567609
HDAC6	0.20635	0.13265	0.0169759	0.0177611
HDGF	0.13435	0.01285	0.00989903	0.0141501
HIF1AN	0.287	0.05985	0.0149676	0.0248213
HIGD1A	0.1448	0.26265	0.0019434	0.00169676
HIST1H1C	0.55075	0.4815	0.0145333	0.0157074
HIST1H2AJ	0.568	0.63305	0.0120275	0.0119615
HIST1H4A	0.0586	0.3574	0.0408638	0.0359772
HIST1H4B	0.0583	0.3486	0.0406857	0.0358046
HIST1H4C	0.0591	0.34595	0.0408582	0.0360667
HIST1H4D	0.05805	0.3487	0.0406857	0.0358046
HIST1H4E	0.05865	0.35535	0.0407715	0.0358915
HIST1H4F	0.05715	0.35015	0.0406857	0.0358046
HIST1H4H	0.05875	0.3498	0.0407218	0.0358368
HIST1H4I	0.05795	0.3503	0.040711	0.0358313
HIST1H4J	0.0573	0.3494	0.0406857	0.0358046
HIST1H4K	0.0569	0.34885	0.0406857	0.0358046
HIST1H4L	0.05825	0.34945	0.0406857	0.0358046
HIST2H4A	0.05875	0.3493	0.0406857	0.0358046
HIST2H4B	0.0579	0.34945	0.0406857	0.0358046
HIST3H2BB	0.2851	0.63425	0.0134471	0.0123117
HIST4H4	0.058	0.3509	0.0407188	0.0358353
HK2	0.3652	0.7607	0.0084558	0.00698016
HNRNPA0	0.01095	0.0165	0.0159922	0.0146551
HNRNPA1	0.0144	0.01215	0.0463295	0.0491361
HNRNPA2B1	0.03385	0.01935	0.0260182	0.0287268
HNRNPA3	0.01635	0.02805	0.0202842	0.0176235
HNRNPD	0.0459	0.07115	0.0337312	0.0300637
HNRNPF	0.05515	0.2478	0.021975	0.017982
HNRNPH1	0.00905	5e-05	0.02952	0.118079
HNRNPH2	0.0394	0.1099	0.0144782	0.0116232
HNRNPH3	0.0137	0.05445	0.0101632	0.00794247
HNRNPK	0.15265	0.0606	0.0263715	0.0293817
HNRNPM	0.04545	0.03345	0.027347	0.0412437
HNRNPU	0.10575	0.0587	0.038288	0.0481129
HOXA3	0.9854	0.87495	0.00641892	0.00688848
HPRT1	0.63505	0.4716	0.00812167	0.00881243
HSDL2	0.00035	0.1181	0.154731	0.00455326
HSP90AA1	0.379	0.5727	0.0553212	0.0527606
HSP90AB1	0.78345	0.3437	0.0311104	0.0378315
HSP90B1	0.01605	0.4254	0.0568615	0.0152658
HSPB1	0.34075	0.34255	0.0215351	0.0225048
HSPE1	0.26935	0.02735	0.00768156	0.011751
HSPH1	0.0434	0.03835	0.0127153	0.0122167
HYOU1	0.0741	0.2124	0.00693015	0.00519873
IAH1	0.11515	0.06195	0.000249007	0.000284948
IARS	0.0442	0.2087	0.0155603	0.0127439
IBA57	0.16565	0.35245	0.00118979	0.00099607
ILF2	0.0366	0.0227	0.0213231	0.031718
ILF3	0.01975	0.01225	0.0240707	0.033497
IMMT	0.0793	0.1512	0.0127381	0.0106581
INTU	0.05945	0.09615	0.0033783	0.00281285
IPO11	0.28745	0.36745	0.00334814	0.00326334
IPO5	0.02215	0.06015	0.0109109	0.00781361
IPO7	0.04645	0.106	0.00755406	0.00658771
ISOC1	0.44385	0.24485	0.00164884	0.0021142
ISOC2	0.59585	0.6095	0.00120207	0.00122034
KDR	0.8111	0.98365	0.0135251	0.0126911
KIAA1143	0.2242	0.28135	0.00170254	0.00168453
KLHL36	0.40705	0.68955	0.000863116	0.000816264
KRT10	0.6455	0.0976	0.00959124	0.0121839
KRT14	0.70975	0.1724	0.00845527	0.0107346
KRT16	0.74305	0.34505	0.00883701	0.0105977
KRT18	0.85105	0.00415	0.00878624	0.103951
KRT1	0.77995	0.1662	0.0114921	0.0145604
KRT2	0.63305	0.2823	0.00555835	0.0062869
KRT5	0.6476	0.07325	0.00792273	0.0105835
KRT6A	0.6379	0.16665	0.00707043	0.00888809
KRT6B	0.6084	0.13385	0.00664961	0.00851572
KRT79	0.556	0.464	0.00167936	0.00186505
KRT8	0.8049	0.30715	0.00821219	0.0103506
KRT9	0.69565	0.13165	0.0102042	0.0130235
LANCL1	0.09585	0.2914	0.00257397	0.00203948
LANCL2	0.1885	0.5492	0.00158251	0.00131814
LARS	0.11175	0.03675	0.0113518	0.0125632
LDHA	0.32205	0.09405	0.01709	0.0191896
LDHB	0.12365	0.3743	0.0152365	0.0130475
LGALS1	0.3952	0.43585	0.00573016	0.00576388
LPCAT1	0.0024	0.924	0.15554	0.00413065
LRPPRC	0.02725	0.02295	0.0170109	0.0172474
LRRC59	0.18105	0.2198	0.00716189	0.00704568
LRRFIP1	0.8028	0.8575	0.00905631	0.00911776
LUC7L2	0.11595	0.01185	0.0124915	0.0242616
LUC7L3	0.0398	0.00025	0.0103004	0.103019
LYAR	0.1233	0.01065	0.00946563	0.0222858
LYPLA2	0.54665	0.36065	0.00235944	0.00259236
LYSMD2	0.99285	0.93755	0.000770396	0.000824839
MAD2L1	0.03105	0.2773	0.0124328	0.00923261
MAP4	0.25245	0.04815	0.00643306	0.0073105
MAPK1	0.0464	0.3827	0.0407816	0.0323955
MARCKS	0.0956	0.1739	0.0048828	0.00460051
MARS	0.18105	0.54625	0.0117795	0.00974521
MAT2A	0.6786	0.47845	0.00904195	0.0107101
MATR3	0.03755	0.0587	0.0184453	0.0162217
MCM3	0.1304	0.4099	0.0118645	0.010309
MDH1	0.57665	0.16785	0.00930733	0.0115326
MDH2	0.3487	0.3915	0.00949364	0.00943487
MEMO1	0.7091	0.7588	0.00197643	0.0019894
METTL2B	0.6626	0.86625	0.000958659	0.000936004
MGST3	0.04595	0.47515	0.0270202	0.0171817
MICA	0.7601	0.4787	0.0012994	0.00147596
MIF	0.4787	0.00965	0.0142645	0.105299
MLF2	0.057	0.414	0.00801625	0.00491024
MLKL	0.758	0.0274	0.00075879	0.00230538
MSH2	0.08695	0.12175	0.0096189	0.00899671
MSN	0.4878	0.16855	0.00594056	0.00769638
MTCH2	0.043	0.0631	0.00900609	0.00799822
MTHFD1L	0.2619	0.5255	0.0178803	0.0160858
MTHFD1	0.11385	0.2018	0.0265883	0.02477
MTPN	0.34655	0.11415	0.00205105	0.00246772
MYBBP1A	0.0407	0.01175	0.0142078	0.0254925
MYH9	0.2893	0.11715	0.0197017	0.0228705
MYL6	0.1416	0.0165	0.0150936	0.0185993
NAMPT	0.20035	0.3844	0.0161149	0.0147503
NAP1L1	0.0002	0.0108	0.168771	0.0296407
NAXE	0.41225	0.03655	0.00078006	0.00192094
NCLN	0.1014	0.3054	0.00220249	0.0014442
NCL	0.0962	0.04565	0.0297835	0.0409413
NDUFA13	0.33435	0.02045	0.00603523	0.0144622
NDUFA4	0.01915	0.01195	0.0187008	0.0352202
NRDC	0.2071	0.311	0.00486562	0.00437515
NSUN2	0.21435	0.31505	0.00546441	0.00506572
OGFR	0.2699	0.3826	0.000889022	0.000856762
OPA1	0.39865	0.29475	0.00350511	0.00396662
OXA1L	0.00665	0.46705	0.0137313	0.00424445
P4HB	0.0131	0.38235	0.0508366	0.013166
PA2G4	0.1323	0.01225	0.008896	0.0137778
PABPC1	0.058	0.0115	0.0288342	0.0454882
PAICS	0.07145	0.23275	0.0104126	0.00880483
PALLD	0.8904	0.66905	0.00216577	0.00229611
PARK7	0.0514	0.1076	0.0131621	0.0107706
PCBP1	0.1307	0.05285	0.0395592	0.0434858
PCBP2	0.02325	0.0285	0.0152449	0.0142109
PCMT1	0.18085	0.09815	0.00682088	0.00787733
PCNA	0.72775	0.42275	0.018386	0.0203189
PDCD2L	0.26935	0.2049	0.000934176	0.00116392
PDCD6IP	0.1035	0.1224	0.00810568	0.00745352
PDCD6	0.09635	0.07465	0.00719103	0.00748273
PDIA3	0.3164	0.2143	0.0109812	0.0126222
PDIA6	0.18985	0.41815	0.00874657	0.00732704
PEBP1	0.3937	0.20935	0.00666664	0.00750165
PEF1	0.0025	0.3466	0.153273	0.00304062
PFAS	0.51195	0.6439	0.00648245	0.00631719
PFN1	0.0577	0.00025	0.0090866	0.103409
PGAM2	0.066	0.22115	0.00307538	0.00213846
PGK1	0.0881	0.0443	0.0100476	0.0108252
PGLS	0.7962	0.77905	0.00120629	0.001244
PGP	0.6308	0.5385	0.00139077	0.00146897
PHB2	0.02265	0.04485	0.0195957	0.0148278
PHB	0.05995	0.05405	0.0158066	0.0220105
PLPBP	0.8055	0.28165	0.00297748	0.00403918
PLRG1	0.015	0.0423	0.0183193	0.0117118
PLS3	0.13955	0.15205	0.00570183	0.00554491
POLDIP2	0.13625	0.15115	0.00732534	0.00698129
POLR2B	0.3945	0.0308	0.0191411	0.0226852
PPA1	0.21065	0.1589	0.005821	0.00614129
PPIA	0.5219	0.00135	0.0104861	0.107968
PPIB	0.13405	0.2503	0.0162205	0.0130791
PPP1CA	0.4711	0.6686	0.0255483	0.0239312
PPP1R15A	0.27175	0.3158	0.00743798	0.00731957
PPP2CA	0.18965	0.021	0.0283429	0.0409065
PPP2R2A	0.1946	0.0125	0.0103162	0.0260721
PRDX1	0.53765	0.2788	0.0108422	0.0121353
PRDX3	0.1823	0.30285	0.00629292	0.00586897
PRDX5	0.3022	0.123	0.00522817	0.00605715
PRDX6	0.48335	0.41485	0.00968337	0.0101688
PRKDC	0.16775	0.08185	0.0235954	0.0250958
PRMT1	0.41415	0.20115	0.013792	0.0152083
PRPF19	0.02875	0.06025	0.0199505	0.0174456
PRPF6	0.01995	0.02435	0.0141997	0.0132533
PRPF8	0.0102	0.0115	0.0345265	0.0438303
PRSS21	0.24665	0.6429	0.00144853	0.00109661
PRSS56	0.06075	0.0731	0.000165266	0.000165737
PSMA3	0.1109	0.48635	0.0237242	0.0179596
PSMA4	0.00705	0.29225	0.0156799	0.00991286
PSMA5	0.00025	0.20715	0.165145	0.0124583
PSMA7	0.02475	0.2023	0.0164395	0.0117231
PSMB2	0.03405	0.292	0.0128693	0.00977542
PSMC2	0.02135	0.06035	0.0178075	0.0151988
PSMC3	0.16275	0.17065	0.0172659	0.016803
PSMC4	0.05005	0.22815	0.0172626	0.0139816
PSMD10	0.04095	0.1695	0.0153011	0.0121073
PSMD2	0.0416	0.2847	0.0238874	0.0174115
PSME1	0.0651	0.2624	0.0115537	0.00934977
PSME2	0.00075	0.0792	0.159248	0.00940934
PSME3	0.1818	0.0473	0.0186435	0.0226085
PTBP1	0.0224	0.02825	0.0179248	0.0162389
PTGES3	0.5528	0.219	0.00814596	0.00952715
PTPMT1	0.11245	0.0362	0.0108816	0.0128643
PTPN23	0.7445	0.9583	0.00558434	0.00529755
PTPN9	0.2402	0.9999	0.00765715	0.00503529
PUF60	0.0389	0.0338	0.0181344	0.0175467
RAB11A	0.28545	0.06965	0.0140687	0.0168894
RAB1B	0.01505	0.48585	0.0231244	0.0107671
RABGGTB	0.20465	0.94705	0.0087028	0.00377428
RACK1	0.11185	0	0.0175238	0.126479
RARA	0.0583	0.0116	0.0390047	0.054601
RARS	0.13445	0.3405	0.0116766	0.00998281
RBBP7	0.43825	0.6084	0.0170296	0.0164419
RBM39	0.06935	0.03965	0.01414	0.0153374
RCC2	0.1535	0.1714	0.00761708	0.00736968
RCN1	0.1835	0.39105	0.00773822	0.00674778
RPL10A	0.0525	0.00995	0.0148385	0.0379488
RPL11	0.04545	0	0.0160119	0.131601
RPL12	0.0159	0	0.0148774	0.128887
RPL13A	0.04025	0.01245	0.0131611	0.0349553
RPL13	0.00695	0	0.0187338	0.129633
RPL14	0.1378	0	0.015636	0.132937
RPL15	0.04195	0.00015	0.0134982	0.127819
RPL17	0.0167	0.0112	0.013395	0.0341516
RPL18A	0.07715	0	0.014307	0.12894
RPL18	0.00785	0	0.0221958	0.132406
RPL19	0.03445	0	0.01249	0.126246
RPL21	0.0356	0.0103	0.0120244	0.0335573
RPL23A	0.00655	0.01165	0.0174748	0.0363166
RPL23	0.0906	0.011	0.0160756	0.0381615
RPL24	0.03275	0	0.0141927	0.128223
RPL26	0.0414	0.01265	0.0122514	0.0332322
RPL27A	0.02235	0.01175	0.0128196	0.0339636
RPL27	0.01505	0.0113	0.0146268	0.0347556
RPL30	0.0792	0	0.0165875	0.130804
RPL31	0.0114	0.00995	0.0148434	0.0344314
RPL32	0.0182	0	0.0134731	0.1264
RPL35A	0.0277	0	0.010784	0.124631
RPL35	0.0516	0.00015	0.0117418	0.126062
RPL36	0.0287	0	0.0126055	0.127315
RPL37A	0.03985	0.0118	0.0145191	0.0353299
RPL38	0.05055	0.0112	0.00985568	0.0310403
RPL3	0.03095	0	0.0152554	0.129107
RPL4	0.0247	0.0215	0.0174642	0.0397773
RPL5	0.01895	0	0.0191643	0.133392
RPL6	0.0152	0.00015	0.0229377	0.134804
RPL7A	0.0338	0	0.0173064	0.130826
RPL7	0.0521	0.01175	0.017845	0.0407194
RPL8	0.05165	0	0.0156938	0.129621
RPL9P7	0.05375	0.0126	0.0140142	0.0347372
RPL9P8	0.05345	0.0125	0.0140142	0.0347372
RPL9P9	0.05325	0.0118	0.0140142	0.0347372
RPL9	0.05315	0.01195	0.0140399	0.034764
RPLP0	0.0146	0	0.0196825	0.134353
RPLP1	0.0173	0	0.0154215	0.128778
RPLP2	0.04835	0.0001	0.0131429	0.12726
RPS10	0.00905	0.0132	0.0187541	0.0371133
RPS11	0.0242	0.01035	0.0170829	0.0388547
RPS12	0.0165	0	0.0155913	0.129759
RPS13	0.01345	0	0.0194425	0.134565
RPS14	0.0392	0	0.0250952	0.13817
RPS15A	0.01005	0	0.0179985	0.131009
RPS15	0.03315	0	0.0136431	0.128304
RPS16	0.0205	0.02115	0.0196861	0.0425971
RPS17	0.0298	0.011	0.0128551	0.0352425
RPS18	0.0073	0	0.0195424	0.132489
RPS19	0.02885	0	0.0157836	0.129584
RPS20	0.0212	0.01125	0.0141897	0.0354771
RPS21	0.05955	0	0.0105983	0.125793
RPS23	0.01475	0	0.0155872	0.129913
RPS24	0.01005	0	0.0188366	0.133838
RPS25	0.02825	0	0.0146749	0.127382
RPS27	0.03355	0	0.0184697	0.132717
RPS28	0.02065	0	0.0140809	0.127216
RPS2	0.01615	0.01205	0.0243929	0.0447174
RPS3A	0.0093	0	0.0251337	0.139361
RPS3	0.02525	0	0.0194763	0.144141
RPS4X	0.0084	0	0.0185202	0.132714
RPS5	0.0086	0	0.0180447	0.130392
RPS6	0.01615	0	0.0315781	0.141781
RPS7	0.0069	0	0.0215464	0.134375
RPS8	0.0076	0	0.0290551	0.137657
RPS9	0.01385	0.02355	0.0222865	0.0425087
RTCB	0.1427	0.07875	0.00586279	0.00658122
RTF2	0.1224	0.13	0.00364495	0.00370982
RUVBL1	0.2568	0.18365	0.0182536	0.019053
RUVBL2	0.17425	0.18855	0.0188027	0.0185876
S100A9	0.2431	0.34705	0.00996535	0.00954369
SDHA	0.1302	0.10065	0.0168357	0.017822
SDHB	0.0734	0.1342	0.0119702	0.0101484
SEC22B	0.0869	0.73775	0.0163091	0.0101073
SERBP1	0.0166	0.0318	0.0184398	0.015591
SERPINB1	0.14575	0.05565	0.00294032	0.00395327
SERPINB6	0.1825	0.5648	0.00124555	0.00103693
SF3A1	0.03085	0.07485	0.0186498	0.0152168
SF3B1	0.01525	0.032	0.0245484	0.0205868
SF3B2	0.05165	0.06205	0.0158641	0.0150958
SF3B3	0.00895	0.0226	0.024204	0.0201583
SF3B6	0.01825	0.03135	0.0140227	0.0121412
SHC1	0.48825	0.13965	0.026334	0.0289833
SIAH1	0.11355	0.85305	0.0129624	0.00782703
SIRT5	0.14175	0.27905	0.00136312	0.00113713
SKP1	0.1512	0.9171	0.0208419	0.0153964
SLC16A1	0.2504	0.0349	0.00449281	0.00730918
SLC16A3	0.9417	0.43165	0.00197547	0.00240957
SLC25A10	0.3988	0.3358	0.0062608	0.00657116
SLC25A11	0.05405	0.44235	0.0102031	0.00617954
SLC25A13	0.10275	0.0135	0.014581	0.0179452
SLC25A1	0.02395	0.0567	0.0107766	0.00870032
SLC25A3	0.0092	0.01505	0.0151641	0.0126675
SLC25A4	0.11115	0.16775	0.00780733	0.00701319
SLC7A5	0.90245	0.8581	0.008131	0.00870801
SLC7A6OS	0.14635	0.2784	0.000867643	0.000779543
SMAP1	0.48805	0.95165	0.00119022	0.00106942
SND1	0.05145	0.0534	0.00941946	0.00929282
SNRNP200	0.0105	0.0434	0.0195441	0.0164864
SNRNP40	0.0356	0.03945	0.0113526	0.0107444
SNRPA1	0.02575	0.0342	0.0174684	0.0170231
SNRPA	0.03785	0.0642	0.0161112	0.0139123
SNRPN	0.0237	0.15335	0.015604	0.0102283
SPR	0.2804	0.48255	0.00998403	0.00899553
SRSF2	0.03735	0.01435	0.0164199	0.0175882
SRSF5	0.0258	0.0001	0.0142304	0.107083
SRSF7	0.03805	0.01655	0.0158017	0.016486
SSBP1	0.0002	0.0558	0.157894	0.00773461
SSR4	0.01095	0.0114	0.0124726	0.0269452
STARD7	0.11865	0.3386	0.00216004	0.00133495
STIP1	0.1784	0.3211	0.0133358	0.0116179
STRAP	0.06735	0.16105	0.0091211	0.00743847
TAGLN2	0.12145	0.0838	0.00812144	0.00843855
TARS	0.34845	0.2614	0.00423251	0.00454762
TCAF1	0.0532	0.34505	0.00396295	0.00220049
TCP1	0.2106	0.226	0.0169041	0.0165897
TFG	0.13155	0.31985	0.0146579	0.0119868
TIMM23	0.1041	0.36605	0.00561784	0.00356728
TIMM50	0.06105	0.10335	0.012431	0.011076
TKT	0.29985	0.2206	0.0111753	0.0117936
TMEM33	0.01855	0.1661	0.00416773	0.00251068
TNRC6B	0.18875	0.26535	0.00580027	0.00552666
TOMM22	0.03705	0.12125	0.0149306	0.011008
TPI1	0.0209	0.28	0.0101777	0.00646821
TPM3	0.3324	0.1094	0.0147137	0.01643
TRIM14	0.20855	0.2015	0.0147479	0.0146976
TRIM28	0.93355	0.98375	0.025758	0.025708
TRIP13	0.3982	0.8665	0.00887363	0.0070031
TRIP6	0.35135	0.593	0.0119462	0.0106257
TRIR	0.01405	0.01485	0.00727267	0.00670648
TRMT112	0.0944	0.0892	0.00387571	0.00412206
TSSC4	0.10125	0.418	0.00419798	0.00290302
TTC27	0.09885	0.49	0.00237361	0.00176248
TTC5	0.8584	0.9341	0.00157365	0.00156731
TUBA1C	0.064	0.0236	0.0138331	0.0149643
TUBA4A	0.36655	0.39575	0.0176336	0.0175797
TUBB1	0.2719	0.01655	0.0101136	0.0216639
TUBB2A	0.31935	0.36795	0.00936047	0.00934172
TUBB4B	0.3425	0.155	0.0134975	0.0148248
TUBB6	0.38055	0.3715	0.0060307	0.00632883
TUBB8	0.5072	0.55145	0.00543455	0.00562066
TUBB	0.06705	0.03595	0.029042	0.0298873
TUFM	0.0368	0.0348	0.0279543	0.0314248
TXNDC12	0.9868	0.3037	0.0031966	0.00428115
TXNDC5	0.0042	0.63675	0.154585	0.00440464
TXNL1	0.04395	0.0259	0.00441004	0.00477767
TXN	0.17045	0.0009	0.0101184	0.104107
U2AF1	0.0163	0.01115	0.018786	0.0288258
U2AF2	0.03145	0.01285	0.0315454	0.0397939
UBA1	0.2401	0.44755	0.0161312	0.0146082
UBE2L3	0.35945	0.58145	0.0145975	0.0134919
UBE2N	0.7363	0.2773	0.0203601	0.0245779
UCK2	0.21505	0.98275	0.00230786	0.001682
UQCRC2	0.0196	0.01155	0.0112541	0.018673
USP24	0.1695	0.4317	0.00152349	0.00132797
USP5	0.1465	0.08885	0.00623555	0.00694136
VARS	0.05635	0.45125	0.00823768	0.00616392
VCP	0.0824	0.19685	0.0447432	0.0390773
VDAC2	0.0312	0.0131	0.0224645	0.0281755
VDAC3	0.04915	0.02425	0.0174371	0.0230575
VIM	0.29645	0.2558	0.0289183	0.0306008
YBX1	0.00695	0.0116	0.0435304	0.0438808
YRDC	0.9993	0.03675	0.00141032	0.00469662
YWHAB	0.48235	0.9916	0.0297907	0.0239995
YWHAE	0.76585	0.56165	0.0273347	0.0292943
YWHAG	0.53715	0.8089	0.035241	0.0328654
YWHAQ	0.49645	0.65825	0.0290196	0.0280726
ZC3HAV1L	0.30145	0.26865	0.000900894	0.00092102
ZNHIT2	0.13975	0.5006	0.00366091	0.00219807
AARD	0.54325	0.9992	0.000489837	0.000394586
CENPQ	0.2345	0.0693	0.00686841	0.00782791
CEP57	0.1375	0.063	0.0120415	0.0133418
GRIPAP1	0.3479	1	0.00484585	0.00326941
KIAA0753	0.5244	0.5769	0.00428937	0.00435723
KRT24	0.8367	0.7689	0.00199376	0.00210014
KRT27	0.44155	0.9769	0.00653661	0.00460464
LMO4	1	1	0.0068901	0.00690584
MAGEB4	0.12725	0.4147	0.00331269	0.00178953
STX1A	0.3945	1	0.0156975	0.00963932
STX2	0.3123	0.99995	0.00366392	0.00220184
STX5	0.0178	0.63825	0.0236118	0.0137584
TFIP11	0.21255	0.6602	0.0192674	0.0151797
TSGA10	0.9975	0.9998	0.0030689	0.00307246
VPS37C	0.3586	0.8552	0.00543148	0.00403935
WDYHV1	0.98495	0.86705	0.0131942	0.0159246
AARS2	0.36265	0.66945	0.0039618	0.00355312
ADSL	0.6922	0.74305	0.00584568	0.0059284
ARHGEF26	0.771	0.981	0.000993312	0.000918124
BCL2L14	0.0764	0.38405	0.00705082	0.00458246
BMI1	0.0307	0.02725	0.026832	0.0261496
CCDC8	0.02765	0.02575	0.0283022	0.0282592
CD70	0.18485	0.9797	0.00483168	0.00246063
CDC34	0.01945	0.203	0.025451	0.0199032
EPHA1	0.23755	0.683	0.0106295	0.00813151
ESR2	0.2138	0.2287	0.160487	0.158038
FBXW11	0.0805	0.7796	0.0264965	0.0186137
FGL1	0.29575	0.29625	0.00344557	0.00382249
FOXB1	0.02925	0.81485	0.0127691	0.00534408
FOXL1	0.35645	0.9986	0.0137308	0.00913901
IL1R2	0.60645	0.9998	0.0043686	0.00352966
IRF2	0.66115	0.42755	0.0080828	0.00969707
MEGF10	0.16005	0.9441	0.00163701	0.0011048
MKI67	0.04765	0.07425	0.0288553	0.0254131
MRM1	0.04735	0.42105	0.0215866	0.0125346
MRPL4	0.0097	0.4834	0.0175552	0.00668901
MRPL58	0.0079	0.08685	0.0269135	0.0144662
NARS	0.6662	0.29475	0.00475657	0.00568936
NDUFS7	0.444	0.01235	0.00610201	0.0140226
NT5C3A	0.1418	0.80035	0.00657062	0.00434335
NUDCD1	0.352	0.13245	0.0105036	0.0127615
OXLD1	0.39	0.32785	0.00164937	0.00215505
PDK1	0.0582	0.2249	0.020403	0.0143001
PRPS1L1	0.87395	0.93385	0.00303052	0.00303423
RARS2	0.379	0.77955	0.00263915	0.00228138
RBM3	0.317	0.05155	0.00472825	0.00945089
RNF2	0.02545	0.0439	0.0489254	0.0424524
SCGB1D1	0.876	0.45015	0.00245382	0.00384142
SEPHS2	0.83675	0.83695	0.00271566	0.00278667
SIRT4	0.06565	0.4279	0.00753183	0.00431659
TNFRSF10A	0.0089	0.3193	0.0183795	0.00488191
TRMT1	0.1054	0.31	0.00420419	0.002881
ZNRF1	0.1226	0.7708	0.00277407	0.00205475
ABCE1	0.04975	0.05175	0.0153842	0.0150012
ACTA2	0.75535	0.0505	0.0207598	0.0343969
ACTN1	0.70335	0.0331	0.0121217	0.0210632
AGR2	0.113	0.0776	0.0469568	0.0533148
ANKMY2	0.23265	0.572	0.00235035	0.00194143
C12orf10	0.39875	0.14605	0.00354598	0.00503844
CALU	0.2386	0.2875	0.00746753	0.00724455
CDK2	0.19855	0.0182	0.0404027	0.0547933
CIAPIN1	0.12585	0.21815	0.00403337	0.00362418
AARSD1	0.47205	0.9863	0.00654094	0.00515597
ALKBH2	0.15385	0.81675	0.000515951	0.000332686
ALMS1	0.4975	0.7036	0.0054038	0.00508562
APAF1	0.7437	0.54305	0.00206128	0.00225526
ARAF	0.31325	0.2182	0.00891893	0.00938861
ARID4B	0.40105	0.3182	0.00509235	0.00538338
BORA	0.5951	0.42155	0.00322051	0.00356277
BRCA2	0.59695	0.7127	0.00937626	0.00923462
C12orf74	0.7774	0.8823	0.000226225	0.000223633
CALR	0.06505	0.23415	0.0147053	0.0120797
CDK10	0.50225	0.4462	0.000800255	0.00082524
CFLAR	0.26495	0.3984	0.00516447	0.00484571
CLCN2	0.44835	0.38065	0.00201903	0.00212407
COPG1	0.0097	0.46305	0.0206243	0.00948411
CRAT	0.03605	0.7629	0.00953131	0.00552128
CSNK1E	0.57485	0.0862	0.0139648	0.0203906
CTCFL	0.10065	0.69745	0.00138458	0.00103369
DDHD2	0.7176	0.8963	0.000705139	0.000677234
DET1	0.1481	0.4404	0.00336053	0.00285908
DNAJA4	0.14005	0.7908	0.00308238	0.00239479
DNAJB6	0.2645	0.48325	0.00489634	0.00444852
EIF2AK4	0.1789	0.92615	0.00160853	0.0012133
EIPR1	0.21075	0.56235	0.00345903	0.00260096
ERBB2	0.88775	0.49265	0.0259063	0.0304275
ERCC2	0.7316	0.48655	0.00631135	0.00711515
ERCC6L	0.1767	0.51415	0.00528822	0.00437344
FAAP100	0.8314	0.68285	0.00263194	0.00284213
FAM83H	0.2347	0.8524	0.00324209	0.00256471
FBH1	0.30005	0.7586	0.00116076	0.00102821
FBXO24	0.91125	0.9999	0.0014587	0.00135465
FBXO7	0.27595	0.42955	0.0267718	0.023984
FIGNL1	0.4575	0.9104	0.00134233	0.00119324
FOXD4L6	0.96905	0.9056	0.000771114	0.00083584
FUBP1	0.0519	0.3092	0.00971847	0.00697693
GNA13	0.85255	0.8633	0.00552616	0.00563763
GNA15	0.9995	1	0.00844989	0.00836261
GNAL	1	0.99945	0.00723549	0.0085769
GNAZ	0.9998	0.71795	0.00636944	0.00792969
GNB1	0.99995	1	0.0293384	0.0300075
GNB2	0.9995	1	0.0262939	0.0264117
GNB5	0.99825	1	0.0187834	0.0180636
GTF2E1	0.79875	0.29265	0.00498031	0.00676955
GTF2IRD2	0.4684	0.7453	0.000500972	0.000473742
GTF3C5	0.32045	0.5714	0.00391899	0.00359752
HARS	0.7673	0.58305	0.00300545	0.00324827
HECTD1	0.12105	0.4166	0.00858112	0.00662645
HOOK1	0.16865	1	0.00331294	0.00170199
HPS5	0.1194	0.34785	0.00236312	0.0016859
HUS1B	0.50475	0.4773	0.000521683	0.000539427
IFRD2	0.14815	0.18015	0.00154845	0.00150414
IRF3	0.2984	0.95905	0.00647384	0.00476191
IRS4	0.22855	0.4315	0.00740885	0.00691499
ITPRID2	0.58405	0.1336	0.00198197	0.0029276
JADE2	0.98385	0.9989	0.00308087	0.00304254
KAT5	0.39595	0.67365	0.0234314	0.0217969
KEAP1	0.3332	0.5978	0.0121731	0.0111991
KIF1A	0.29605	0.22935	0.00302944	0.00320121
KLHL38	0.8253	0.998	0.00333401	0.00287028
LAP3	0.76915	0.38055	0.00433029	0.00524662
MAP3K7	0.70685	0.98025	0.0114875	0.0104756
MCM5	0.117	0.1048	0.0162101	0.0161471
MCM7	0.54515	0.67025	0.0135827	0.0133662
MLF1	0.29115	0.8772	0.0058416	0.00419362
MOS	0.94815	0.64115	0.00310698	0.00351789
NCAPG	0.0699	0.44425	0.0043887	0.00293725
NIF3L1	0.77135	0.4883	0.00511724	0.00639587
NLRP12	0.2857	0.84635	0.000917588	0.000740932
NPHP3	0.98395	0.03525	0.000896352	0.00640877
NR1H3	0.90015	0.95905	0.00715559	0.00714791
PARVG	0.99425	0.99925	0.0010904	0.00108741
PEAK1	0.7922	0.75145	0.00347155	0.00368605
PFDN1	0.50965	0.17435	0.00404152	0.00557734
PFDN5	0.64215	0.981	0.00779922	0.00684
PIWIL2	0.43125	0.7521	0.000944957	0.000874503
PIWIL4	0.50765	0.9359	0.000703892	0.00061723
POC5	0.60485	0.25445	0.00377227	0.00501245
PPP1R12A	0.43205	0.33195	0.00668172	0.00704971
PPP1R14B	0.8543	0.71055	0.000399138	0.000422016
PPP2CB	0.2502	0.73675	0.0186959	0.0158301
PRAME	0.24225	0.1634	0.00416715	0.00461172
PSMD3	0.0334	0.06035	0.015853	0.0142559
RAD21	0.186	0.04285	0.0186752	0.0236631
RAD54L2	0.95285	0.84365	0.00183769	0.00196016
RAF1	0.54995	0.92755	0.0127385	0.0115355
RBM14	0.0539	0.21585	0.0115991	0.00925204
REC8	0.60515	0.7459	0.00263426	0.00258976
RGS11	0.1701	0.9993	0.00129101	0.000833691
RGS20	0.9949	1	0.00312627	0.002917
RGS6	0.68365	1	0.0016628	0.00132052
RIC8B	0.10785	0.15925	0.00128482	0.00112513
RICTOR	0.41555	0.1826	0.004607	0.00559378
RPA1	0.06105	0.19465	0.0292136	0.0255279
RPA3	0.0444	0.15045	0.0274272	0.0239392
RPUSD2	0.77305	0.9964	0.000906564	0.000833102
SASS6	0.58315	0.71625	0.00300788	0.00297054
SBDS	0.29905	0.2459	0.00250195	0.00273997
SETDB1	0.58805	0.5067	0.00716252	0.00769634
SH3GLB1	0.121	0.5702	0.00727908	0.00466261
SH3GLB2	0.91975	0.99935	0.0024381	0.00230969
SIM2	0.35055	0.9898	0.00138945	0.00114171
SIRT6	0.0466	0.12385	0.0131563	0.0112009
SKP2	0.08185	0.886	0.0151312	0.0100442
SMARCD2	0.6817	0.7645	0.00466991	0.00467611
SPANXN3	0.91025	0.7717	0.000761887	0.000814227
SRM	0.40665	0.55575	0.00165518	0.00161471
STIL	0.24345	0.053	0.00414769	0.00582527
TAB1	0.57855	0.4832	0.00836243	0.00897724
TBCB	0.1684	0.1751	0.00308737	0.00313493
TDRD9	0.2581	0.9121	0.000687241	0.000540972
TET3	0.36985	0.1776	0.00106972	0.00123756
TFDP3	0.44905	0.35305	0.0011603	0.00125885
THG1L	0.07335	0.10655	0.00413556	0.00370665
TLR7	0.4559	0.9633	0.0013715	0.00117917
TOP3B	0.8039	0.5976	0.0014187	0.00152633
TP53RK	0.76965	0.9959	0.00215735	0.00200554
TPD52L2	0.27365	0.7195	0.00348964	0.00298825
TRAPPC4	0.126	0.6269	0.00589965	0.00306912
TRIM17	0.7388	0.98845	0.00102626	0.000916638
TRIM45	0.7698	0.24155	0.000691456	0.000830985
TRIM7	0.08595	0.2058	0.00311557	0.00176089
TRMT10A	0.92855	1	0.000867431	0.000794079
TSSK6	0.0897	0.73725	0.00161816	0.00129317
TTC1	0.2333	0.67165	0.00475654	0.00387267
TUBA1A	0.11875	0.0131	0.0330847	0.0416257
TUBB4A	0.54675	0.45955	0.0121192	0.0127138
UBQLN2	0.50885	0.3632	0.015761	0.019607
USP10	0.1123	0.2155	0.00517062	0.00449011
USP18	0.3752	0.58785	0.00282181	0.00268661
USP19	0.00095	0.17925	0.154014	0.00401284
USP49	0.1059	0.96455	0.00414446	0.00256465
VHL	0.09225	0.0362	0.028759	0.0341743
WSB2	0.32605	0.0336	0.00275046	0.00499745
XPO5	0.17895	0.6457	0.00460996	0.00363943
YKT6	0.015	0.33535	0.0157483	0.00813706
ZBED4	0.7803	0.8045	0.000510813	0.000521505
ZC3H7B	0.4504	0.33865	0.000754871	0.000789358
ZMYND19	0.8345	0.29655	0.00243997	0.00428249
ZNF185	0.7198	0.46715	0.000642948	0.000692483
DISC1	0.3107	0.5039	0.0341201	0.0311218
DPP8	0.1657	0.56195	0.00325502	0.00214538
DPP9	0.7125	0.99975	0.00160439	0.00144382
EEF2K	0.67455	0.1577	0.00167894	0.00248523
EIF3H	0.0584	0.02365	0.00964747	0.0167875
EIF3M	0.0329	0.01105	0.0105046	0.0191062
ETS1	0.3136	0.8833	0.0356555	0.0264656
FN1	0.1514	0.0226	0.0470762	0.0622134
GNAI2	0.96795	0.45685	0.0239364	0.0310637
IARS2	0.3136	0.06645	0.0054699	0.00743545
ITGA4	0.01915	0.0143	0.0414635	0.0385651
MEF2C	0.19205	1	0.00517173	0.00369645
METTL1	0.6467	0.66755	0.00204845	0.00207614
MICU1	0.2913	0.1871	0.00259192	0.00309737
MOV10	0.1659	0.018	0.0626503	0.0831104
NEK4	0.6468	0.43725	0.0199994	0.0266923
NMD3	0.36935	0.3005	0.00241035	0.00268737
NUMA1	0.4766	0.04085	0.0100969	0.0142129
OTUB1	0.0709	0.02255	0.0185058	0.0242853
PPP2R5E	0.0343	0.7283	0.0150362	0.00936377
PSMB5	0.051	0.1164	0.0163757	0.0136911
QARS	0.1641	0.21205	0.014734	0.0140074
RIN3	0.29065	0.25625	0.00318945	0.00343837
SAE1	0.51225	0.2446	0.00274644	0.00324288
SAP18	0.0006	0.0448	0.160791	0.011578
SERF2	0.1623	0.0006	0.00387012	0.0972205
SIRT7	0.0141	0.02305	0.0340033	0.0365074
SOD1	0.1023	0.0673	0.027452	0.0282121
STAT1	0.94595	0.8959	0.0385647	0.0415495
STAT5B	0.9618	1	0.0239412	0.020849
TARSL2	0.16955	0.066	0.00192006	0.00309504
TIMM44	0.11085	0.09585	0.005573	0.00544884
TOM1L1	0.1813	0.8393	0.00394552	0.00270746
TPD52	0.0366	0.55985	0.00652401	0.00341149
UBE2M	0.0093	0.01975	0.046361	0.0363222
VCAM1	0.03185	0.0125	0.031438	0.0429439
WARS	0.70205	0.6539	0.00345366	0.00358104
AASDH	0.13935	0.04635	0.000245731	0.000477744
GORASP1	0.0241	0.6841	0.0121929	0.00478647
GPSM2	0.9197	0.99995	0.00673147	0.00579251
ADSS	0.3454	0.182	0.00687623	0.00746625
ANGPTL4	0.1378	0.00715	0.00496716	0.0963159
BABAM1	0.13455	0.60055	0.00691218	0.00550731
BPNT1	0.075	0.18765	0.0128836	0.00913008
CRX	0.99955	1	0.0112217	0.0109936
DAZAP1	0.1012	0.189	0.00595807	0.0047547
DDIT4L	0.98375	0.7515	0.0196121	0.0256961
EFHC2	0.4501	1	0.0042886	0.00304221
EHD1	0.20665	0.1673	0.00554567	0.00602692
EHD4	0.02875	0.3954	0.00776331	0.00331954
EIF1B	0.0805	0.0215	0.00796371	0.0128335
ELOVL2	0.1598	0.957	0.00272512	0.00162586
GAL3ST1	0.19505	0.7885	0.00186409	0.00110127
HLA-B	0.12935	0.06755	0.0208858	0.0235467
JUN	0.52685	0.2199	0.137533	0.152738
LIPT2	0.0088	0.47765	0.0032671	0.000259892
MAX	0.4619	0.48495	0.0810032	0.0809736
MOV10L1	0.0673	0.88115	0.000766224	0.000304701
MTMR14	0.08825	0.10895	0.00745515	0.00678776
NOL3	0.0982	0.7617	0.00253313	0.00126264
PLCG1	0.9739	0.9856	0.0174419	0.0178928
POTEI	0.19655	0.84675	0.00171009	0.00104717
PPP1R3C	0.2222	0.7561	0.00171495	0.00141572
SLX4	0.0539	0.3363	0.0127543	0.00862604
TAF1	0.11435	0.0377	0.0649749	0.0703462
TRAF2	0.56135	0.81415	0.0265892	0.0245567
ULK2	0.083	0.71465	0.00306789	0.00187999
USP22	0.29295	0.9507	0.00511358	0.00386949
WWOX	0.03565	0.25245	0.0313202	0.0229137
ZC3HC1	0.1118	0.3896	0.00192278	0.00141761
RNF113A	0.15605	0.2428	0.00105298	0.000972451
ACADM	0.03465	0.2486	0.0127919	0.00925899
ACY1	0.74185	0.7289	0.00502922	0.00523096
ADH1B	0.56305	0.7372	0.0124113	0.0117588
ADH6	0.5526	0.80965	0.0119886	0.0108899
AGXT	0.8451	0.93235	0.00676008	0.00671971
AKR1A1	0.8349	0.8774	0.00937991	0.00956873
AKR1B1	0.69855	0.4958	0.0135685	0.0151544
AKR1C1	0.497	0.02705	0.00381954	0.00737558
AKR1C2	0.6048	0.78195	0.0061125	0.00587485
AKR1C3	0.302	0.60085	0.0224566	0.0205136
AKR1C4	0.67535	0.9462	0.00577885	0.00523236
AKR1D1	0.39075	0.8842	0.00635647	0.00478784
AKR1E2	0.43	0.7212	0.00280177	0.00234562
ALDH1L1	0.38895	0.81855	0.00504163	0.00401432
ALDH7A1	0.73825	0.0115	0.00791136	0.0223846
BBOX1	0.19435	0.4701	0.00410552	0.00327903
BCAT2	0.4395	0.80775	0.00610992	0.0052844
BLVRB	0.49095	0.70645	0.00397574	0.0036645
BTD	0.90965	0.9917	0.00131514	0.00126567
CBR3	0.28555	0.2064	0.00473864	0.00503284
DCP1A	0.09055	0.21085	0.00621421	0.00534188
DECR1	0.42425	0.47175	0.00567426	0.00563768
DECR2	0.33705	0.8227	0.00558906	0.00405178
DHDH	0.4243	0.6963	0.00280081	0.00234656
DHRS4	0.4153	0.19305	0.00761601	0.00918542
DHRS9	0.39985	0.6819	0.0080838	0.00716127
FBXL13	0.39475	0.46575	0.00404855	0.00397239
FTCD	0.61435	0.9843	0.00510045	0.00414906
GGT5	0.86135	0.52675	0.00352717	0.00423587
GLS	0.3775	0.5389	0.00559819	0.00523959
GMPR2	0.8234	0.87895	0.00686554	0.00701167
GMPR	0.8175	0.90395	0.00647471	0.0064561
GNPDA2	0.80785	0.99075	0.00413734	0.00376837
GRHPR	0.4012	0.68985	0.00549635	0.00473276
HSD11B1	0.64725	0.9903	0.00677249	0.00590418
HSD17B7	0.2196	0.7303	0.0178397	0.014576
HSD3B1	0.717	0.802	0.00709872	0.00708321
HSD3B2	0.56785	0.8283	0.00479716	0.00432006
IDH3A	0.14225	0.11355	0.00828717	0.00832325
IDH3B	0.24845	0.4092	0.00539104	0.00491151
IDH3G	0.4242	0.4087	0.00445564	0.00461513
IL4I1	0.689	0.71455	0.00487564	0.00507248
KARS	0.04675	0.35825	0.0145111	0.0103723
KYAT1	0.77535	0.73125	0.00463846	0.00492135
ME1	0.50005	0.65765	0.00732615	0.00699675
ME2	0.45545	0.7912	0.00570456	0.00494786
ME3	0.54495	0.88245	0.00496812	0.00430083
MECR	0.24845	0.4364	0.00673963	0.00598901
P2RY6	0.008	0.0232	0.0415157	0.0213602
P4HA1	0.02675	0.0067	0.0129697	0.098839
P4HA2	0.10265	0.46755	0.0113181	0.00701924
P4HA3	0.1163	0.28285	0.0115562	0.00903678
PECR	0.5342	0.6863	0.00599911	0.00571593
PLOD1	0.06165	0.3551	0.0110588	0.00641527
PLOD2	0.04825	0.16805	0.00999111	0.00646299
PXN	0.4013	0.0364	0.0197827	0.0267376
PXYLP1	0.67455	0.9142	0.00683163	0.00621815
RDH12	0.61325	0.85415	0.00501701	0.00455021
SCCPDH	0.3364	0.0921	0.00373577	0.00527777
SRD5A1	0.60715	0.89845	0.00534967	0.00473356
SRD5A2	0.4981	0.7723	0.00386272	0.00333217
SRD5A3	0.31225	0.79775	0.00518083	0.0036531
TERF2	0.4851	0.17355	0.0121924	0.0159702
TM7SF2	0.4663	0.8114	0.00459627	0.00377736
TNIP2	0.22075	0.10915	0.0443885	0.0549854
TRMT61B	0.03215	0.3	0.0187439	0.0107685
VPS37D	0.16615	0.3249	0.00219653	0.00166139
AATF	0.1329	0.1796	0.00442744	0.00411342
AR	0.7966	0.97815	0.0541515	0.0500154
ATM	0.7162	0.33245	0.0200746	0.0229577
ATR	0.57045	0.78065	0.0102716	0.00980265
AURKA	0.37675	0.0767	0.0207512	0.0276951
BRIX1	0.04155	0.0094	0.00979748	0.0207133
BTRC	0.02725	0.6671	0.0303323	0.0203276
CAND1	0.08285	0.0523	0.0404374	0.0451321
CDC14B	0.2247	0.3782	0.00969051	0.00894316
CEP164	0.0686	0.2462	0.0113155	0.00896756
CHD3	0.048	0.01345	0.0326887	0.0411935
CHEK1	0.33365	0.6694	0.0142563	0.0126072
CHEK2	0.1298	0.50595	0.00991088	0.00785391
CPD	0.28745	0.9522	0.00303363	0.00252737
DAPK3	0.9848	0.129	0.0018798	0.00277744
DAZAP2	0.59445	0.99075	0.00692864	0.00557003
DCPS	0.24405	0.03995	0.014493	0.0232686
DDX52	0.09495	0.0121	0.00736137	0.01019
DDX56	0.00105	0.01185	0.154912	0.00913642
EBNA1BP2	0.0188	0.011	0.011676	0.0216889
EFNB3	0.9211	0.996	0.00312681	0.00302566
ESF1	0.15665	0.04735	0.00162926	0.00221652
FBL	0.00035	0.03225	0.179348	0.0371427
FGF8	0.052	0.72985	0.0281105	0.0218435
FOXA1	0.8396	0.78495	0.0491271	0.052357
HIPK2	0.9891	0.27045	0.00335018	0.0043254
HIST1H2AB	0.09425	0.38935	0.027853	0.0239505
HIST1H2AE	0.09595	0.38875	0.027853	0.0239505
KAT2A	0.1661	0.85615	0.0114564	0.0086371
KRI1	0.0725	0.0168	0.00278411	0.00317742
KRR1	0.0415	0.0105	0.00866901	0.0115513
[truncated: 17,083 more rows]

## Sheet: Network_Cluster_Membership
Genes	Cluster
MT-ATP8	1
LMAN1	1
L1TD1	1
FLOT1	1
EIF3D	1
MT-ATP6	1
EIF3C	1
CYC1	1
ATP5MF	1
ATP5MC2	1
ATP5IF1	1
ATP5ME	1
APOOL	1
MRPL50	1
MEX3C	1
COX15	1
DDOST	1
UBE2M	1
PRKN	1
ATP5MD	1
ADRM1	1
STOML2	1
ADCK5	1
P2RY6	1
FOXRED1	1
ATP5MG	1
ATP5F1C	1
CCDC8	1
ACAD9	1
UQCRC2	1
SSR1	1
SLC25A5	1
SLC25A3	1
RPSA	1
RPN1	1
RPLP0	1
NDUFA4	1
LRPPRC	1
URAD	1
ATP5F1A	1
AAR2	1
HUWE1	1
TNPO1	1
ATP5PD	1
CISD3	1
NAP1L1	1
ZNF746	1
CHCHD2	1
SSRP1	1
VDAC1	1
PPT1	1
RPS4Y1	2
PYM1	2
SIRT7	2
RC3H2	2
RC3H1	2
LARP7	2
ITGA4	2
CASC3	2
RPL29	2
MEPCE	2
GNL3	2
EBNA1BP2	2
AGO1	2
RPN2	2
RCL1	2
SNAI1	2
RPS9	2
RPS8	2
RPS7	2
RPS6	2
RPS5	2
RPS4X	2
RPS3A	2
RPS3	2
RPS28	2
RPS25	2
RPS24	2
RPS23	2
RPS20	2
RPS2	2
RPS19	2
RPS18	2
RPS17	2
RPS16	2
RPS15A	2
RPS13	2
RPS12	2
RPS11	2
RPS10	2
RPLP1	2
RPL6	2
RPL5	2
RPL4	2
RPL36	2
RPL35A	2
RPL32	2
RPL31	2
RPL27A	2
RPL27	2
RPL23A	2
RPL18	2
RPL17	2
RPL13	2
RPL12	2
VN1R2	2
ILF3	2
SERPINA11	2
EIF2S3	2
EIF2S1	2
ZCCHC4	2
RIOK3	2
NKX2-6	2
TSR1	2
SRP19	2
NFKB2	2
SRP68	2
UTP14A	2
MPHOSPH10	2
GRWD1	2
FTSJ3	2
SRP14	2
SEC61G	2
SEC61B	2
SEC61A2	2
SEC61A1	2
RRS1	2
SURF6	2
RRP12	2
NOLC1	2
SRPRB	2
NOP58	2
RPS29	2
RPL36A	2
RPL34	2
PNO1	2
EIF2S2	2
DUX4	2
DDX56	2
RIOK1	2
TMPO	3
SNRPD1	3
CTTN	3
THOC6	3
SNRNP70	3
SYF2	3
STAU1	3
IGF2BP3	3
SRSF6	3
SRSF4	3
SF3B3	3
SNU13	3
STON2	3
SMNDC1	3
SRRT	3
SPTBN1	3
SPTAN1	3
SART1	3
SORBS2	3
SNX9	3
RBM8A	3
TARDBP	3
SMTN	3
SLBP	3
SIPA1L3	3
SHKBP1	3
PRPF4	3
SETD1A	3
PPWD1	3
SEC23B	3
PPIL2	3
SEC23A	3
PPIH	3
P4HA1	3
SAFB	3
IGF2BP2	3
PABPN1	3
RPRD1B	3
OBSL1	3
HNRNPR	3
DNAJC8	3
CWC15	3
CUL7	3
CPSF3	3
CDC40	3
SNW1	3
PTBP1	3
ALYREF	3
BUD13	3
PRPF8	3
PRPF6	3
WDR77	3
PCBP2	3
GOLGA6L10	3
ABCF2	3
YBX1	3
HNRNPH1	3
OAS1	3
HNRNPA3	3
NWD1	3
U2AF1	3
HNRNPA1	3
TRIR	3
HNRNPA0	3
ZNF207	3
EFTUD2	3
SRSF5	3
FN3K	3
SRRM2	3
FGD1	3
WDR76	3
DDX5	3
U2SURP	3
TNPO3	3
SNRPD3	3
DDX23	3
TXNL4A	3
DDX17	3
SNRPD2	3
PHF5A	3
RBM25	3
SRSF11	3
EEF1AKMT3	4
SSR4	4
UBL4A	4
NENF	4

## Sheet: Column_Descriptions
Columns	Descriptions
Network_Propagation_Results::Genes	Genes belonging to Pathway Commons network.
Network_Cluster_Membership::Genes	Genes with p-value<=0.03 from both datasets following network propagation analysis & interconnected to at least one other gene.
PPI_Pvalue	p-value from network propagation permutation test using HCV PPIs as seed nodes (see Methods).
ssRNA_Pvalue	p-value from network propagation permutation test using HCV scRNA-seq hits as seed nodes (see Methods).
PropagationValue_PPI	Raw propagation score from network propagation run HCV PPIs as seed set.
PropagationValue_ssRNA	Raw propagation score from network propagation run using scRNA-seq hits as seed set.
Clusters	Network clusters from netowork propagation analysis and network clustering.
